# Supplementary material for: DNA Methylation Alterations in Fractionally Irradiated Rats and Breast Cancer Patients Receiving Radiotherapy
Source: Int J Mol Sci. 2022 Dec 19;23(24):16214. doi: 10.3390/ijms232416214 (PMC9783664; doi:10.3390/ijms232416214)
Supplement: Supplementary file 1 [file ijms-23-16214-s001.zip]

Archive with 2 entries (2 files):
- ijms-2079750-supplementary/final supplementary figures.pdf
- ijms-2079750-supplementary/final supplementary tables.xlsx
