# Supplementary material for: DNA Methylation Alterations in Fractionally Irradiated Rats and Breast Cancer Patients Receiving Radiotherapy
Source: Int J Mol Sci. 2022 Dec 19;23(24):16214. doi: 10.3390/ijms232416214 (PMC9783664; doi:10.3390/ijms232416214)
Supplement: Supplementary file 1 [file ijms-23-16214-s001.zip › ijms-2079750-supplementary/final supplementary tables.xlsx]

## Sheet: DMRs at 1.5M 27.6Gy (p<0.05)
chr	start	end	idxStart	idxEnd	cluster	n	width	invdensity	areaStat	maxStat	meanDiff	group1.mean	group2.mean	tstat.sd	direction	permutations	p	p.adjusted	Sample1	Sample2	Sample3	Sample4	Sample5	Sample6	Sample7	Sample8	Sample9	Sample10	Sample11	Sample12	Sample13	Sample14	Sample15	Sample16	seqname	start	end	feature_id	score	strand	source	feature	frame	attribute	ID
NC_005100.4	6367435	6367459	3975	3977	425	3	25	8.33333	12.1431	4.44616	0.109307	0.91005	0.800744	0.0270046	hyper	0	0	0	NC_005100.4_6367435_6367459	0.783394	0.791212	0.804879	0.82349	0.932064	0.875001	0.957303	0.875834	0.870179	0.707185	0.836734	0.810123	0.795458	0.920126	0.790583	0.829865	NC_005100.4	638404	25189815	aln9	.	+	RefSeq	match	.	ID=aln9;Target=NC_005100.4 638405 25189815 +;gap_count=0;num_mismatch=0;pct_coverage=100;pct_identity_gap=100
NC_005100.4	6876329	6876329	4616	4616	493	1	1	1	-4.35705	-4.35705	-0.145045	0.551714	0.696759	0.0332898	hypo	0	0	0	NC_005100.4_6876329_6876329	0.655181	0.730191	0.730053	0.671613	0.448691	0.601125	0.596716	0.560325	0.620662	0.606764	0.634019	0.60202	0.526319	0.511186	0.555152	0.702428	NC_005100.4	638404	25189815	aln9	.	+	RefSeq	match	.	ID=aln9;Target=NC_005100.4 638405 25189815 +;gap_count=0;num_mismatch=0;pct_coverage=100;pct_identity_gap=100
NC_005100.4	6876329	6876329	4616	4616	493	1	1	1	-4.35705	-4.35705	-0.145045	0.551714	0.696759	0.0332898	hypo	0	0	0	NC_005100.4_6876329_6876329	0.655181	0.730191	0.730053	0.671613	0.448691	0.601125	0.596716	0.560325	0.620662	0.606764	0.634019	0.60202	0.526319	0.511186	0.555152	0.702428	NC_005100.4	6451808	6905681	rna-XM_006227637.3	.	-	Gnomon	mRNA	.	ID=rna-XM_006227637.3;Parent=gene-Utrn;Dbxref=GeneID:25600,Genbank:XM_006227637.3,RGD:3947;Name=XM_006227637.3;gbkey=mRNA;gene=Utrn;model_evidence=Supporting evidence includes similarity to: 1 mRNA%2C 77 ESTs%2C 14 Proteins%2C and 99%25 coverage of the annotated genomic feature by RNAseq alignments%2C including 23 samples with support for all annotated introns;product=utrophin%2C transcript varia…
NC_005100.4	6876329	6876329	4616	4616	493	1	1	1	-4.35705	-4.35705	-0.145045	0.551714	0.696759	0.0332898	hypo	0	0	0	NC_005100.4_6876329_6876329	0.655181	0.730191	0.730053	0.671613	0.448691	0.601125	0.596716	0.560325	0.620662	0.606764	0.634019	0.60202	0.526319	0.511186	0.555152	0.702428	NC_005100.4	6451808	6905681	rna-XM_008758595.2	.	-	Gnomon	mRNA	.	ID=rna-XM_008758595.2;Parent=gene-Utrn;Dbxref=GeneID:25600,Genbank:XM_008758595.2,RGD:3947;Name=XM_008758595.2;gbkey=mRNA;gene=Utrn;model_evidence=Supporting evidence includes similarity to: 1 mRNA%2C 76 ESTs%2C 11 Proteins%2C and 99%25 coverage of the annotated genomic feature by RNAseq alignments%2C including 16 samples with support for all annotated introns;product=utrophin%2C transcript varia…
NC_005100.4	6876329	6876329	4616	4616	493	1	1	1	-4.35705	-4.35705	-0.145045	0.551714	0.696759	0.0332898	hypo	0	0	0	NC_005100.4_6876329_6876329	0.655181	0.730191	0.730053	0.671613	0.448691	0.601125	0.596716	0.560325	0.620662	0.606764	0.634019	0.60202	0.526319	0.511186	0.555152	0.702428	NC_005100.4	6451808	6917636	rna-XM_008758596.2	.	-	Gnomon	mRNA	.	ID=rna-XM_008758596.2;Parent=gene-Utrn;Dbxref=GeneID:25600,Genbank:XM_008758596.2,RGD:3947;Name=XM_008758596.2;gbkey=mRNA;gene=Utrn;model_evidence=Supporting evidence includes similarity to: 1 mRNA%2C 75 ESTs%2C 14 Proteins%2C and 100%25 coverage of the annotated genomic feature by RNAseq alignments%2C including 5 samples with support for all annotated introns;product=utrophin%2C transcript varia…
NC_005100.4	6876329	6876329	4616	4616	493	1	1	1	-4.35705	-4.35705	-0.145045	0.551714	0.696759	0.0332898	hypo	0	0	0	NC_005100.4_6876329_6876329	0.655181	0.730191	0.730053	0.671613	0.448691	0.601125	0.596716	0.560325	0.620662	0.606764	0.634019	0.60202	0.526319	0.511186	0.555152	0.702428	NC_005100.4	6451808	6969464	rna-XM_008758593.1	.	-	Gnomon	mRNA	.	ID=rna-XM_008758593.1;Parent=gene-Utrn;Dbxref=GeneID:25600,Genbank:XM_008758593.1,RGD:3947;Name=XM_008758593.1;gbkey=mRNA;gene=Utrn;model_evidence=Supporting evidence includes similarity to: 1 mRNA%2C 75 ESTs%2C 17 Proteins%2C and 100%25 coverage of the annotated genomic feature by RNAseq alignments%2C including 23 samples with support for all annotated introns;product=utrophin%2C transcript vari…
NC_005100.4	6876329	6876329	4616	4616	493	1	1	1	-4.35705	-4.35705	-0.145045	0.551714	0.696759	0.0332898	hypo	0	0	0	NC_005100.4_6876329_6876329	0.655181	0.730191	0.730053	0.671613	0.448691	0.601125	0.596716	0.560325	0.620662	0.606764	0.634019	0.60202	0.526319	0.511186	0.555152	0.702428	NC_005100.4	6451808	6969839	rna-XM_008758594.2	.	-	Gnomon	mRNA	.	ID=rna-XM_008758594.2;Parent=gene-Utrn;Dbxref=GeneID:25600,Genbank:XM_008758594.2,RGD:3947;Name=XM_008758594.2;gbkey=mRNA;gene=Utrn;model_evidence=Supporting evidence includes similarity to: 1 mRNA%2C 75 ESTs%2C 17 Proteins%2C and 100%25 coverage of the annotated genomic feature by RNAseq alignments%2C including 13 samples with support for all annotated introns;product=utrophin%2C transcript vari…
NC_005100.4	6876329	6876329	4616	4616	493	1	1	1	-4.35705	-4.35705	-0.145045	0.551714	0.696759	0.0332898	hypo	0	0	0	NC_005100.4_6876329_6876329	0.655181	0.730191	0.730053	0.671613	0.448691	0.601125	0.596716	0.560325	0.620662	0.606764	0.634019	0.60202	0.526319	0.511186	0.555152	0.702428	NC_005100.4	6451808	6970040	gene-Utrn	.	-	BestRefSeq%2CGnomon	gene	.	ID=gene-Utrn;Dbxref=GeneID:25600,RGD:3947;Name=Utrn;description=utrophin;gbkey=Gene;gene=Utrn;gene_biotype=protein_coding
NC_005100.4	6876329	6876329	4616	4616	493	1	1	1	-4.35705	-4.35705	-0.145045	0.551714	0.696759	0.0332898	hypo	0	0	0	NC_005100.4_6876329_6876329	0.655181	0.730191	0.730053	0.671613	0.448691	0.601125	0.596716	0.560325	0.620662	0.606764	0.634019	0.60202	0.526319	0.511186	0.555152	0.702428	NC_005100.4	6453548	6970040	rna-NM_013070.1	.	-	BestRefSeq	mRNA	.	ID=rna-NM_013070.1;Parent=gene-Utrn;Dbxref=GeneID:25600,Genbank:NM_013070.1,RGD:3947;Name=NM_013070.1;Note=The RefSeq transcript has 29 substitutions%2C 2 non-frameshifting indels compared to this genomic sequence;exception=annotated by transcript or proteomic data;gbkey=mRNA;gene=Utrn;inference=similar to RNA sequence%2C mRNA (same species):RefSeq:NM_013070.1;product=utrophin;transcript_id=NM_01…
NC_005100.4	8145743	8145743	7058	7058	721	1	1	1	2.89908	2.89908	0.0992987	0.342908	0.24361	0.0342519	hyper	0	0	0	NC_005100.4_8145743_8145743	0.247382	0.266516	0.265336	0.195204	0.395254	0.319618	0.330769	0.325992	0.317342	0.299144	0.358387	0.183668	0.27455	0.338697	0.256051	0.28961	NC_005100.4	638404	25189815	aln9	.	+	RefSeq	match	.	ID=aln9;Target=NC_005100.4 638405 25189815 +;gap_count=0;num_mismatch=0;pct_coverage=100;pct_identity_gap=100
NC_005100.4	8145743	8145743	7058	7058	721	1	1	1	2.89908	2.89908	0.0992987	0.342908	0.24361	0.0342519	hyper	0	0	0	NC_005100.4_8145743_8145743	0.247382	0.266516	0.265336	0.195204	0.395254	0.319618	0.330769	0.325992	0.317342	0.299144	0.358387	0.183668	0.27455	0.338697	0.256051	0.28961	NC_005100.4	8129353	8333890	gene-Hivep2	.	+	BestRefSeq	gene	.	ID=gene-Hivep2;Dbxref=GeneID:29721,RGD:61988;Name=Hivep2;description=human immunodeficiency virus type I enhancer binding protein 2;gbkey=Gene;gene=Hivep2;gene_biotype=protein_coding;gene_synonym=MIBP1;partial=true
NC_005100.4	8145743	8145743	7058	7058	721	1	1	1	2.89908	2.89908	0.0992987	0.342908	0.24361	0.0342519	hyper	0	0	0	NC_005100.4_8145743_8145743	0.247382	0.266516	0.265336	0.195204	0.395254	0.319618	0.330769	0.325992	0.317342	0.299144	0.358387	0.183668	0.27455	0.338697	0.256051	0.28961	NC_005100.4	8129353	8333890	rna-NM_024137.1	.	+	BestRefSeq	mRNA	.	ID=rna-NM_024137.1;Parent=gene-Hivep2;Dbxref=GeneID:29721,Genbank:NM_024137.1,RGD:61988;Name=NM_024137.1;Note=The RefSeq transcript has 25 substitutions%2C 1 non-frameshifting indel and aligns at 99%25 coverage compared to this genomic sequence;exception=annotated by transcript or proteomic data;gbkey=mRNA;gene=Hivep2;inference=similar to RNA sequence%2C mRNA (same species):RefSeq:NM_024137.1;par…
NC_005100.4	12430443	12430443	8390	8390	824	1	1	1	-3.04683	-3.04683	-0.0943371	0.282993	0.37733	0.0309624	hypo	0	0	0	NC_005100.4_12430443_12430443	0.416973	0.343827	0.415277	0.333244	0.295499	0.228239	0.300241	0.307995	0.284972	0.263759	0.298341	0.291563	0.330549	0.293884	0.303807	0.273463	NC_005100.4	638404	25189815	aln9	.	+	RefSeq	match	.	ID=aln9;Target=NC_005100.4 638405 25189815 +;gap_count=0;num_mismatch=0;pct_coverage=100;pct_identity_gap=100
NC_005100.4	12432073	12432112	8393	8395	825	3	40	13.3333	13.6934	4.85336	0.142535	0.775191	0.632656	0.031231	hyper	0	0	0	NC_005100.4_12432073_12432112	0.676884	0.68054	0.711593	0.461606	0.809752	0.854849	0.746605	0.689556	0.755467	0.714905	0.783175	0.720197	0.658101	0.71413	0.779142	0.797406	NC_005100.4	638404	25189815	aln9	.	+	RefSeq	match	.	ID=aln9;Target=NC_005100.4 638405 25189815 +;gap_count=0;num_mismatch=0;pct_coverage=100;pct_identity_gap=100
NC_005100.4	12432073	12432112	8393	8395	825	3	40	13.3333	13.6934	4.85336	0.142535	0.775191	0.632656	0.031231	hyper	0	0	0	NC_005100.4_12432073_12432112	0.676884	0.68054	0.711593	0.461606	0.809752	0.854849	0.746605	0.689556	0.755467	0.714905	0.783175	0.720197	0.658101	0.71413	0.779142	0.797406	NC_005100.4	12430777	12485711	gene-LOC102546491	.	-	Gnomon	gene	.	ID=gene-LOC102546491;Dbxref=GeneID:102546491,RGD:7653582;Name=LOC102546491;gbkey=Gene;gene=LOC102546491;gene_biotype=lncRNA
NC_005100.4	12432073	12432112	8393	8395	825	3	40	13.3333	13.6934	4.85336	0.142535	0.775191	0.632656	0.031231	hyper	0	0	0	NC_005100.4_12432073_12432112	0.676884	0.68054	0.711593	0.461606	0.809752	0.854849	0.746605	0.689556	0.755467	0.714905	0.783175	0.720197	0.658101	0.71413	0.779142	0.797406	NC_005100.4	12430777	12485711	rna-XR_001835528.1	.	-	Gnomon	lnc_RNA	.	ID=rna-XR_001835528.1;Parent=gene-LOC102546491;Dbxref=GeneID:102546491,Genbank:XR_001835528.1,RGD:7653582;Name=XR_001835528.1;gbkey=ncRNA;gene=LOC102546491;model_evidence=Supporting evidence includes similarity to: 100%25 coverage of the annotated genomic feature by RNAseq alignments;product=uncharacterized LOC102546491%2C transcript variant X3;transcript_id=XR_001835528.1
NC_005100.4	12432073	12432112	8393	8395	825	3	40	13.3333	13.6934	4.85336	0.142535	0.775191	0.632656	0.031231	hyper	0	0	0	NC_005100.4_12432073_12432112	0.676884	0.68054	0.711593	0.461606	0.809752	0.854849	0.746605	0.689556	0.755467	0.714905	0.783175	0.720197	0.658101	0.71413	0.779142	0.797406	NC_005100.4	12430986	12485711	rna-XR_589850.1	.	-	Gnomon	lnc_RNA	.	ID=rna-XR_589850.1;Parent=gene-LOC102546491;Dbxref=GeneID:102546491,Genbank:XR_589850.1,RGD:7653582;Name=XR_589850.1;gbkey=ncRNA;gene=LOC102546491;model_evidence=Supporting evidence includes similarity to: 2 ESTs%2C and 100%25 coverage of the annotated genomic feature by RNAseq alignments%2C including 1 sample with support for all annotated introns;product=uncharacterized LOC102546491%2C transcri…
NC_005100.4	12432073	12432112	8393	8395	825	3	40	13.3333	13.6934	4.85336	0.142535	0.775191	0.632656	0.031231	hyper	0	0	0	NC_005100.4_12432073_12432112	0.676884	0.68054	0.711593	0.461606	0.809752	0.854849	0.746605	0.689556	0.755467	0.714905	0.783175	0.720197	0.658101	0.71413	0.779142	0.797406	NC_005100.4	12430986	12485711	rna-XR_589851.1	.	-	Gnomon	lnc_RNA	.	ID=rna-XR_589851.1;Parent=gene-LOC102546491;Dbxref=GeneID:102546491,Genbank:XR_589851.1,RGD:7653582;Name=XR_589851.1;gbkey=ncRNA;gene=LOC102546491;model_evidence=Supporting evidence includes similarity to: 1 EST%2C and 100%25 coverage of the annotated genomic feature by RNAseq alignments%2C including 1 sample with support for all annotated introns;product=uncharacterized LOC102546491%2C transcrip…
NC_005100.4	13989497	13989524	10471	10474	1028	4	28	7	13.1786	3.59504	0.0880113	0.686701	0.59869	0.0267133	hyper	0	0	0	NC_005100.4_13989497_13989524	0.603934	0.549923	0.620779	0.620123	0.658572	0.699202	0.711303	0.677727	0.678808	0.675258	0.761815	0.729549	0.734969	0.74677	0.797757	0.713402	NC_005100.4	638404	25189815	aln9	.	+	RefSeq	match	.	ID=aln9;Target=NC_005100.4 638405 25189815 +;gap_count=0;num_mismatch=0;pct_coverage=100;pct_identity_gap=100
NC_005100.4	13989497	13989524	10471	10474	1028	4	28	7	13.1786	3.59504	0.0880113	0.686701	0.59869	0.0267133	hyper	0	0	0	NC_005100.4_13989497_13989524	0.603934	0.549923	0.620779	0.620123	0.658572	0.699202	0.711303	0.677727	0.678808	0.675258	0.761815	0.729549	0.734969	0.74677	0.797757	0.713402	NC_005100.4	13985570	14078284	gene-LOC103690074	.	-	Gnomon	gene	.	ID=gene-LOC103690074;Dbxref=GeneID:103690074,RGD:9410421;Name=LOC103690074;gbkey=Gene;gene=LOC103690074;gene_biotype=protein_coding
NC_005100.4	13989497	13989524	10471	10474	1028	4	28	7	13.1786	3.59504	0.0880113	0.686701	0.59869	0.0267133	hyper	0	0	0	NC_005100.4_13989497_13989524	0.603934	0.549923	0.620779	0.620123	0.658572	0.699202	0.711303	0.677727	0.678808	0.675258	0.761815	0.729549	0.734969	0.74677	0.797757	0.713402	NC_005100.4	13985570	14078284	rna-XM_008758667.2	.	-	Gnomon	mRNA	.	ID=rna-XM_008758667.2;Parent=gene-LOC103690074;Dbxref=GeneID:103690074,Genbank:XM_008758667.2,RGD:9410421;Name=XM_008758667.2;gbkey=mRNA;gene=LOC103690074;model_evidence=Supporting evidence includes similarity to: 96%25 coverage of the annotated genomic feature by RNAseq alignments;product=brefeldin A-inhibited guanine nucleotide-exchange protein 3-like;transcript_id=XM_008758667.2
NC_005100.4	14075823	14075823	10499	10499	1030	1	1	1	-2.8704	-2.8704	-0.0781631	0.623689	0.701852	0.0272307	hypo	0	0	0	NC_005100.4_14075823_14075823	0.707533	0.684572	0.714018	0.701287	0.616668	0.617008	0.629054	0.632026	0.727805	0.601728	0.571388	0.685973	0.638116	0.719788	0.619709	0.642939	NC_005100.4	638404	25189815	aln9	.	+	RefSeq	match	.	ID=aln9;Target=NC_005100.4 638405 25189815 +;gap_count=0;num_mismatch=0;pct_coverage=100;pct_identity_gap=100
NC_005100.4	14075823	14075823	10499	10499	1030	1	1	1	-2.8704	-2.8704	-0.0781631	0.623689	0.701852	0.0272307	hypo	0	0	0	NC_005100.4_14075823_14075823	0.707533	0.684572	0.714018	0.701287	0.616668	0.617008	0.629054	0.632026	0.727805	0.601728	0.571388	0.685973	0.638116	0.719788	0.619709	0.642939	NC_005100.4	13985570	14078284	gene-LOC103690074	.	-	Gnomon	gene	.	ID=gene-LOC103690074;Dbxref=GeneID:103690074,RGD:9410421;Name=LOC103690074;gbkey=Gene;gene=LOC103690074;gene_biotype=protein_coding
NC_005100.4	14075823	14075823	10499	10499	1030	1	1	1	-2.8704	-2.8704	-0.0781631	0.623689	0.701852	0.0272307	hypo	0	0	0	NC_005100.4_14075823_14075823	0.707533	0.684572	0.714018	0.701287	0.616668	0.617008	0.629054	0.632026	0.727805	0.601728	0.571388	0.685973	0.638116	0.719788	0.619709	0.642939	NC_005100.4	13985570	14078284	rna-XM_008758667.2	.	-	Gnomon	mRNA	.	ID=rna-XM_008758667.2;Parent=gene-LOC103690074;Dbxref=GeneID:103690074,Genbank:XM_008758667.2,RGD:9410421;Name=XM_008758667.2;gbkey=mRNA;gene=LOC103690074;model_evidence=Supporting evidence includes similarity to: 96%25 coverage of the annotated genomic feature by RNAseq alignments;product=brefeldin A-inhibited guanine nucleotide-exchange protein 3-like;transcript_id=XM_008758667.2
NC_005100.4	14278309	14278309	10640	10640	1043	1	1	1	3.42276	3.42276	0.0995469	0.679806	0.580259	0.0290838	hyper	0	0	0	NC_005100.4_14278309_14278309	0.490845	0.62526	0.592043	0.612889	0.669587	0.701813	0.639598	0.708225	0.633591	0.604189	0.598723	0.568674	0.619281	0.652569	0.655552	0.596689	NC_005100.4	638404	25189815	aln9	.	+	RefSeq	match	.	ID=aln9;Target=NC_005100.4 638405 25189815 +;gap_count=0;num_mismatch=0;pct_coverage=100;pct_identity_gap=100
NC_005100.4	14287220	14287220	10675	10675	1047	1	1	1	7.37105	7.37105	0.211323	0.727289	0.515966	0.0286694	hyper	0	0	0	NC_005100.4_14287220_14287220	0.480272	0.515982	0.581701	0.485908	0.765994	0.737918	0.769309	0.635937	0.635123	0.705577	0.68676	0.628443	0.550592	0.57776	0.574379	0.668844	NC_005100.4	638404	25189815	aln9	.	+	RefSeq	match	.	ID=aln9;Target=NC_005100.4 638405 25189815 +;gap_count=0;num_mismatch=0;pct_coverage=100;pct_identity_gap=100
NC_005100.4	14476145	14476340	10746	10751	1054	6	196	32.6667	20.9608	4.20887	0.0987728	0.868541	0.769768	0.0282735	hyper	0	0	0	NC_005100.4_14476145_14476340	0.808571	0.753682	0.766968	0.749853	0.894629	0.878876	0.872138	0.828522	0.735544	0.795963	0.826216	0.786098	0.761828	0.895813	0.741386	0.777204	NC_005100.4	638404	25189815	aln9	.	+	RefSeq	match	.	ID=aln9;Target=NC_005100.4 638405 25189815 +;gap_count=0;num_mismatch=0;pct_coverage=100;pct_identity_gap=100
NC_005100.4	16660484	16660526	14057	14059	1366	3	43	14.3333	9.50446	3.48007	0.0823605	0.838661	0.756301	0.025985	hyper	0	0	0	NC_005100.4_16660484_16660526	0.756297	0.729947	0.749728	0.78923	0.842514	0.864394	0.846463	0.801273	0.868971	0.808947	0.765086	0.696686	0.748899	0.763447	0.822029	0.837986	NC_005100.4	638404	25189815	aln9	.	+	RefSeq	match	.	ID=aln9;Target=NC_005100.4 638405 25189815 +;gap_count=0;num_mismatch=0;pct_coverage=100;pct_identity_gap=100
NC_005100.4	16660484	16660526	14057	14059	1366	3	43	14.3333	9.50446	3.48007	0.0823605	0.838661	0.756301	0.025985	hyper	0	0	0	NC_005100.4_16660484_16660526	0.756297	0.729947	0.749728	0.78923	0.842514	0.864394	0.846463	0.801273	0.868971	0.808947	0.765086	0.696686	0.748899	0.763447	0.822029	0.837986	NC_005100.4	16658177	16690135	gene-RGD1560020_predicted	.	-	Gnomon	gene	.	ID=gene-RGD1560020_predicted;Dbxref=GeneID:498982,RGD:1560020;Name=RGD1560020_predicted;gbkey=Gene;gene=RGD1560020_predicted;gene_biotype=protein_coding
NC_005100.4	16660484	16660526	14057	14059	1366	3	43	14.3333	9.50446	3.48007	0.0823605	0.838661	0.756301	0.025985	hyper	0	0	0	NC_005100.4_16660484_16660526	0.756297	0.729947	0.749728	0.78923	0.842514	0.864394	0.846463	0.801273	0.868971	0.808947	0.765086	0.696686	0.748899	0.763447	0.822029	0.837986	NC_005100.4	16658177	16690135	rna-XM_017589834.1	.	-	Gnomon	mRNA	.	ID=rna-XM_017589834.1;Parent=gene-RGD1560020_predicted;Dbxref=GeneID:498982,Genbank:XM_017589834.1,RGD:1560020;Name=XM_017589834.1;Note=The sequence of the model RefSeq transcript was modified relative to this genomic sequence to represent the inferred CDS: inserted 2 bases in 1 codon%3B deleted 2 bases in 1 codon;exception=unclassified transcription discrepancy;gbkey=mRNA;gene=RGD1560020_predict…
NC_005100.4	16787574	16787606	14322	14324	1394	3	33	11	-8.61606	-2.8057	-0.0879788	0.786427	0.874406	0.0306327	hypo	0	0	0	NC_005100.4_16787574_16787606	0.827672	0.854849	0.855454	0.959649	0.766914	0.765205	0.810264	0.803324	0.829109	0.738714	0.793374	0.829869	0.879069	0.815391	0.744846	0.842065	NC_005100.4	638404	25189815	aln9	.	+	RefSeq	match	.	ID=aln9;Target=NC_005100.4 638405 25189815 +;gap_count=0;num_mismatch=0;pct_coverage=100;pct_identity_gap=100
NC_005100.4	19123242	19123526	15397	15407	1514	11	285	25.9091	36.0522	3.51159	0.0944403	0.579771	0.485331	0.0288144	hyper	0	0	0	NC_005100.4_19123242_19123526	0.457876	0.530605	0.464094	0.488748	0.558437	0.627829	0.520304	0.612514	0.509501	0.50585	0.513924	0.46072	0.481762	0.488344	0.485607	0.473838	NC_005100.4	638404	25189815	aln9	.	+	RefSeq	match	.	ID=aln9;Target=NC_005100.4 638405 25189815 +;gap_count=0;num_mismatch=0;pct_coverage=100;pct_identity_gap=100
NC_005100.4	19123242	19123526	15397	15407	1514	11	285	25.9091	36.0522	3.51159	0.0944403	0.579771	0.485331	0.0288144	hyper	0	0	0	NC_005100.4_19123242_19123526	0.457876	0.530605	0.464094	0.488748	0.558437	0.627829	0.520304	0.612514	0.509501	0.50585	0.513924	0.46072	0.481762	0.488344	0.485607	0.473838	NC_005100.4	18491263	19143486	gene-Lama2	.	+	Gnomon	gene	.	ID=gene-Lama2;Dbxref=GeneID:309368,RGD:1308889;Name=Lama2;gbkey=Gene;gene=Lama2;gene_biotype=protein_coding
NC_005100.4	19123242	19123526	15397	15407	1514	11	285	25.9091	36.0522	3.51159	0.0944403	0.579771	0.485331	0.0288144	hyper	0	0	0	NC_005100.4_19123242_19123526	0.457876	0.530605	0.464094	0.488748	0.558437	0.627829	0.520304	0.612514	0.509501	0.50585	0.513924	0.46072	0.481762	0.488344	0.485607	0.473838	NC_005100.4	18491263	19143486	rna-XM_017590488.1	.	+	Gnomon	mRNA	.	ID=rna-XM_017590488.1;Parent=gene-Lama2;Dbxref=GeneID:309368,Genbank:XM_017590488.1,RGD:1308889;Name=XM_017590488.1;gbkey=mRNA;gene=Lama2;model_evidence=Supporting evidence includes similarity to: 30 ESTs%2C 3 Proteins%2C and 100%25 coverage of the annotated genomic feature by RNAseq alignments%2C including 8 samples with support for all annotated introns;product=laminin subunit alpha 2%2C transc…
NC_005100.4	19123242	19123526	15397	15407	1514	11	285	25.9091	36.0522	3.51159	0.0944403	0.579771	0.485331	0.0288144	hyper	0	0	0	NC_005100.4_19123242_19123526	0.457876	0.530605	0.464094	0.488748	0.558437	0.627829	0.520304	0.612514	0.509501	0.50585	0.513924	0.46072	0.481762	0.488344	0.485607	0.473838	NC_005100.4	18491263	19143486	rna-XM_017590489.1	.	+	Gnomon	mRNA	.	ID=rna-XM_017590489.1;Parent=gene-Lama2;Dbxref=GeneID:309368,Genbank:XM_017590489.1,RGD:1308889;Name=XM_017590489.1;gbkey=mRNA;gene=Lama2;model_evidence=Supporting evidence includes similarity to: 29 ESTs%2C 1 Protein%2C and 100%25 coverage of the annotated genomic feature by RNAseq alignments%2C including 4 samples with support for all annotated introns;product=laminin subunit alpha 2%2C transcr…
NC_005100.4	21236383	21236420	16744	16745	1639	2	38	19	-5.51905	-2.75801	-0.0794302	0.593694	0.673124	0.028784	hypo	0	0	0	NC_005100.4_21236383_21236420	0.707024	0.674343	0.678683	0.632445	0.544603	0.620731	0.618416	0.591026	0.53447	0.411181	0.430858	0.413433	0.414805	0.478834	0.509213	0.438168	NC_005100.4	638404	25189815	aln9	.	+	RefSeq	match	.	ID=aln9;Target=NC_005100.4 638405 25189815 +;gap_count=0;num_mismatch=0;pct_coverage=100;pct_identity_gap=100
NC_005100.4	21236383	21236420	16744	16745	1639	2	38	19	-5.51905	-2.75801	-0.0794302	0.593694	0.673124	0.028784	hypo	0	0	0	NC_005100.4_21236383_21236420	0.707024	0.674343	0.678683	0.632445	0.544603	0.620731	0.618416	0.591026	0.53447	0.411181	0.430858	0.413433	0.414805	0.478834	0.509213	0.438168	NC_005100.4	21129212	21263850	gene-Akap7	.	+	BestRefSeq	gene	.	ID=gene-Akap7;Dbxref=GeneID:361458,RGD:1303071;Name=Akap7;description=A-kinase anchoring protein 7;gbkey=Gene;gene=Akap7;gene_biotype=protein_coding;gene_synonym=AKAP-18,Akap15,Akap18,AKAP18d;partial=true;start_range=.,21129213
NC_005100.4	21236383	21236420	16744	16745	1639	2	38	19	-5.51905	-2.75801	-0.0794302	0.593694	0.673124	0.028784	hypo	0	0	0	NC_005100.4_21236383_21236420	0.707024	0.674343	0.678683	0.632445	0.544603	0.620731	0.618416	0.591026	0.53447	0.411181	0.430858	0.413433	0.414805	0.478834	0.509213	0.438168	NC_005100.4	21129212	21263850	rna-NM_001001801.3	.	+	BestRefSeq	mRNA	.	ID=rna-NM_001001801.3;Parent=gene-Akap7;Dbxref=GeneID:361458,Genbank:NM_001001801.3,RGD:1303071;Name=NM_001001801.3;Note=The RefSeq transcript has 1 frameshift and aligns at 99%25 coverage compared to this genomic sequence;exception=annotated by transcript or proteomic data;gbkey=mRNA;gene=Akap7;inference=similar to RNA sequence%2C mRNA (same species):RefSeq:NM_001001801.3;partial=true;product=A-…
NC_005100.4	22527770	22527770	18132	18132	1786	1	1	1	-2.87983	-2.87983	-0.0742992	0.86053	0.934829	0.0257999	hypo	0	0	0	NC_005100.4_22527770_22527770	0.917445	0.94275	0.92048	0.958641	0.890761	0.863236	0.822782	0.86534	0.861559	0.867127	0.774993	0.893065	0.83663	0.805106	0.942429	0.864885	NC_005100.4	638404	25189815	aln9	.	+	RefSeq	match	.	ID=aln9;Target=NC_005100.4 638405 25189815 +;gap_count=0;num_mismatch=0;pct_coverage=100;pct_identity_gap=100
NC_005100.4	22537913	22537913	18162	18162	1790	1	1	1	6.87295	6.87295	0.171493	0.733196	0.561703	0.0249519	hyper	0	0	0	NC_005100.4_22537913_22537913	0.521801	0.53398	0.659586	0.531443	0.789048	0.72392	0.715476	0.704339	0.716681	0.630285	0.539465	0.311309	0.522526	0.638682	0.554707	0.706229	NC_005100.4	638404	25189815	aln9	.	+	RefSeq	match	.	ID=aln9;Target=NC_005100.4 638405 25189815 +;gap_count=0;num_mismatch=0;pct_coverage=100;pct_identity_gap=100
NC_005100.4	23907914	23907920	18926	18927	1874	2	7	3.5	8.20694	4.18171	0.114968	0.263076	0.148108	0.0280172	hyper	0	0	0	NC_005100.4_23907914_23907920	0.159592	0.141762	0.108921	0.182158	0.346765	0.259372	0.240873	0.205294	0.233709	0.217325	0.23366	0.247102	0.171053	0.26648	0.188264	0.284065	NC_005100.4	638404	25189815	aln9	.	+	RefSeq	match	.	ID=aln9;Target=NC_005100.4 638405 25189815 +;gap_count=0;num_mismatch=0;pct_coverage=100;pct_identity_gap=100
NC_005100.4	23907914	23907920	18926	18927	1874	2	7	3.5	8.20694	4.18171	0.114968	0.263076	0.148108	0.0280172	hyper	0	0	0	NC_005100.4_23907914_23907920	0.159592	0.141762	0.108921	0.182158	0.346765	0.259372	0.240873	0.205294	0.233709	0.217325	0.23366	0.247102	0.171053	0.26648	0.188264	0.284065	NC_005100.4	23906716	23909576	gene-Tcf21	.	+	BestRefSeq	gene	.	ID=gene-Tcf21;Dbxref=GeneID:252856,RGD:620523;Name=Tcf21;description=transcription factor 21;gbkey=Gene;gene=Tcf21;gene_biotype=protein_coding;gene_synonym=Capsulin,Msf-1,Pod1
NC_005100.4	23907914	23907920	18926	18927	1874	2	7	3.5	8.20694	4.18171	0.114968	0.263076	0.148108	0.0280172	hyper	0	0	0	NC_005100.4_23907914_23907920	0.159592	0.141762	0.108921	0.182158	0.346765	0.259372	0.240873	0.205294	0.233709	0.217325	0.23366	0.247102	0.171053	0.26648	0.188264	0.284065	NC_005100.4	23906716	23909576	rna-NM_001032397.1	.	+	BestRefSeq	mRNA	.	ID=rna-NM_001032397.1;Parent=gene-Tcf21;Dbxref=GeneID:252856,Genbank:NM_001032397.1,RGD:620523;Name=NM_001032397.1;gbkey=mRNA;gene=Tcf21;product=transcription factor 21;transcript_id=NM_001032397.1
NC_005100.4	24153504	24153527	19275	19276	1904	2	24	12	-5.8144	-2.76367	-0.0844426	0.875028	0.959471	0.029046	hypo	0	0	0	NC_005100.4_24153504_24153527	0.982367	0.944956	0.958202	0.952359	0.747168	0.90882	0.919009	0.925116	0.925327	0.900431	0.915277	0.924218	0.985239	0.995286	0.942605	0.971332	NC_005100.4	638404	25189815	aln9	.	+	RefSeq	match	.	ID=aln9;Target=NC_005100.4 638405 25189815 +;gap_count=0;num_mismatch=0;pct_coverage=100;pct_identity_gap=100
NC_005100.4	24208608	24208698	19437	19438	1917	2	91	45.5	-5.89786	-2.7826	-0.0828299	0.380715	0.463545	0.0280868	hypo	0	0	0	NC_005100.4_24208608_24208698	0.499526	0.462609	0.457277	0.434767	0.327867	0.402477	0.404766	0.387751	0.365403	0.455147	0.334054	0.498682	0.465839	0.498277	0.573511	0.389114	NC_005100.4	638404	25189815	aln9	.	+	RefSeq	match	.	ID=aln9;Target=NC_005100.4 638405 25189815 +;gap_count=0;num_mismatch=0;pct_coverage=100;pct_identity_gap=100
NC_005100.4	24208608	24208698	19437	19438	1917	2	91	45.5	-5.89786	-2.7826	-0.0828299	0.380715	0.463545	0.0280868	hypo	0	0	0	NC_005100.4_24208608_24208698	0.499526	0.462609	0.457277	0.434767	0.327867	0.402477	0.404766	0.387751	0.365403	0.455147	0.334054	0.498682	0.465839	0.498277	0.573511	0.389114	NC_005100.4	24185450	24302309	gene-Sgk1	.	-	BestRefSeq%2CGnomon	gene	.	ID=gene-Sgk1;Dbxref=GeneID:29517,RGD:3668;Name=Sgk1;description=serum/glucocorticoid regulated kinase 1;gbkey=Gene;gene=Sgk1;gene_biotype=protein_coding;gene_synonym=Sgk
NC_005100.4	24208608	24208698	19437	19438	1917	2	91	45.5	-5.89786	-2.7826	-0.0828299	0.380715	0.463545	0.0280868	hypo	0	0	0	NC_005100.4_24208608_24208698	0.499526	0.462609	0.457277	0.434767	0.327867	0.402477	0.404766	0.387751	0.365403	0.455147	0.334054	0.498682	0.465839	0.498277	0.573511	0.389114	NC_005100.4	24185450	24302309	rna-XM_006227723.1	.	-	Gnomon	mRNA	.	ID=rna-XM_006227723.1;Parent=gene-Sgk1;Dbxref=GeneID:29517,Genbank:XM_006227723.1,RGD:3668;Name=XM_006227723.1;gbkey=mRNA;gene=Sgk1;model_evidence=Supporting evidence includes similarity to: 57 ESTs%2C 15 Proteins%2C and 100%25 coverage of the annotated genomic feature by RNAseq alignments%2C including 14 samples with support for all annotated introns;product=serum/glucocorticoid regulated kinase…
NC_005100.4	28412248	28412248	21089	21089	2113	1	1	1	2.9426	2.9426	0.0787852	0.862459	0.783674	0.026774	hyper	0	0	0	NC_005100.4_28412248_28412248	0.762741	0.794626	0.805145	0.772185	0.861726	0.896892	0.840841	0.850377	0.891908	0.832839	0.864987	0.851686	0.863105	0.864682	0.861144	0.891065	NC_005100.4	27222077	31244201	aln11	.	+	RefSeq	match	.	ID=aln11;Target=NC_005100.4 27222078 31244201 +;gap_count=0;num_mismatch=0;pct_coverage=100;pct_identity_gap=100
NC_005100.4	28998365	28998365	21232	21232	2137	1	1	1	-4.02005	-4.02005	-0.121282	0.802863	0.924144	0.0301692	hypo	0	0	0	NC_005100.4_28998365_28998365	0.888535	0.914695	0.988906	0.904442	0.80303	0.712909	0.841565	0.853948	0.828107	0.753314	0.711891	0.870264	0.686408	0.782052	0.962275	0.994095	NC_005100.4	27222077	31244201	aln11	.	+	RefSeq	match	.	ID=aln11;Target=NC_005100.4 27222078 31244201 +;gap_count=0;num_mismatch=0;pct_coverage=100;pct_identity_gap=100
NC_005100.4	29129359	29129522	21251	21252	2142	2	164	82	-6.58227	-2.9786	-0.091809	0.813093	0.904902	0.0278959	hypo	0	0	0	NC_005100.4_29129359_29129522	0.91732	0.886634	0.904098	0.911557	0.745662	0.833732	0.844696	0.828284	0.787806	0.839745	0.858678	0.824059	0.850817	0.801662	0.81963	0.855269	NC_005100.4	27222077	31244201	aln11	.	+	RefSeq	match	.	ID=aln11;Target=NC_005100.4 27222078 31244201 +;gap_count=0;num_mismatch=0;pct_coverage=100;pct_identity_gap=100
NC_005100.4	29129359	29129522	21251	21252	2142	2	164	82	-6.58227	-2.9786	-0.091809	0.813093	0.904902	0.0278959	hypo	0	0	0	NC_005100.4_29129359_29129522	0.91732	0.886634	0.904098	0.911557	0.745662	0.833732	0.844696	0.828284	0.787806	0.839745	0.858678	0.824059	0.850817	0.801662	0.81963	0.855269	NC_005100.4	29129359	29130445	gene-LOC365074	.	-	Gnomon	pseudogene	.	ID=gene-LOC365074;Dbxref=GeneID:365074,RGD:1586105;Name=LOC365074;gbkey=Gene;gene=LOC365074;gene_biotype=pseudogene;pseudo=true
NC_005100.4	29129359	29129522	21251	21252	2142	2	164	82	-6.58227	-2.9786	-0.091809	0.813093	0.904902	0.0278959	hypo	0	0	0	NC_005100.4_29129359_29129522	0.91732	0.886634	0.904098	0.911557	0.745662	0.833732	0.844696	0.828284	0.787806	0.839745	0.858678	0.824059	0.850817	0.801662	0.81963	0.855269	NC_005100.4	29129359	29130445	id-LOC365074	.	-	Gnomon	exon	.	ID=id-LOC365074;Parent=gene-LOC365074;Dbxref=GeneID:365074,RGD:1586105;gbkey=exon;gene=LOC365074;model_evidence=Supporting evidence includes similarity to: 16 Proteins%2C and 82%25 coverage of the annotated genomic feature by RNAseq alignments
NC_005100.4	31122715	31122715	22068	22068	2227	1	1	1	-3.0976	-3.0976	-0.106097	0.561616	0.667713	0.0342515	hypo	0	0	0	NC_005100.4_31122715_31122715	0.632612	0.682318	0.664602	0.691319	0.604638	0.57976	0.596157	0.465907	0.711185	0.52051	0.764629	0.41857	0.722645	0.438835	0.599087	0.484958	NC_005100.4	27222077	31244201	aln11	.	+	RefSeq	match	.	ID=aln11;Target=NC_005100.4 27222078 31244201 +;gap_count=0;num_mismatch=0;pct_coverage=100;pct_identity_gap=100
NC_005100.4	31122715	31122715	22068	22068	2227	1	1	1	-3.0976	-3.0976	-0.106097	0.561616	0.667713	0.0342515	hypo	0	0	0	NC_005100.4_31122715_31122715	0.632612	0.682318	0.664602	0.691319	0.604638	0.57976	0.596157	0.465907	0.711185	0.52051	0.764629	0.41857	0.722645	0.438835	0.599087	0.484958	NC_005100.4	31066240	31124885	gene-Soga3-2	.	-	Gnomon	gene	.	ID=gene-Soga3-2;Dbxref=GeneID:108349256;Name=Soga3;gbkey=Gene;gene=Soga3;gene_biotype=protein_coding
NC_005100.4	31122715	31122715	22068	22068	2227	1	1	1	-3.0976	-3.0976	-0.106097	0.561616	0.667713	0.0342515	hypo	0	0	0	NC_005100.4_31122715_31122715	0.632612	0.682318	0.664602	0.691319	0.604638	0.57976	0.596157	0.465907	0.711185	0.52051	0.764629	0.41857	0.722645	0.438835	0.599087	0.484958	NC_005100.4	31066240	31124885	rna-XM_017589873.1	.	-	Gnomon	mRNA	.	ID=rna-XM_017589873.1;Parent=gene-Soga3-2;Dbxref=GeneID:108349256,Genbank:XM_017589873.1;Name=XM_017589873.1;gbkey=mRNA;gene=Soga3;model_evidence=Supporting evidence includes similarity to: 13 ESTs%2C 5 Proteins%2C and 100%25 coverage of the annotated genomic feature by RNAseq alignments%2C including 6 samples with support for all annotated introns;product=SOGA family member 3%2C transcript varia…
NC_005100.4	31122715	31122715	22068	22068	2227	1	1	1	-3.0976	-3.0976	-0.106097	0.561616	0.667713	0.0342515	hypo	0	0	0	NC_005100.4_31122715_31122715	0.632612	0.682318	0.664602	0.691319	0.604638	0.57976	0.596157	0.465907	0.711185	0.52051	0.764629	0.41857	0.722645	0.438835	0.599087	0.484958	NC_005100.4	31066780	31124885	rna-XM_017589872.1	.	-	Gnomon	mRNA	.	ID=rna-XM_017589872.1;Parent=gene-Soga3-2;Dbxref=GeneID:108349256,Genbank:XM_017589872.1;Name=XM_017589872.1;gbkey=mRNA;gene=Soga3;model_evidence=Supporting evidence includes similarity to: 11 ESTs%2C 5 Proteins%2C and 100%25 coverage of the annotated genomic feature by RNAseq alignments%2C including 5 samples with support for all annotated introns;product=SOGA family member 3%2C transcript varia…
NC_005100.4	32139003	32139205	23079	23080	2330	2	203	101.5	6.71693	3.63752	0.094128	0.592437	0.498309	0.0280185	hyper	0	0	0	NC_005100.4_32139003_32139205	0.432038	0.469484	0.551919	0.539795	0.555251	0.571618	0.556076	0.686803	0.818661	0.652086	0.653596	0.689306	0.676525	0.583419	0.720442	0.689032	NC_005100.4	31254201	38240153	aln12	.	+	RefSeq	match	.	ID=aln12;Target=NC_005100.4 31254202 38240153 +;gap_count=0;num_mismatch=0;pct_coverage=100;pct_identity_gap=100
NC_005100.4	32139003	32139205	23079	23080	2330	2	203	101.5	6.71693	3.63752	0.094128	0.592437	0.498309	0.0280185	hyper	0	0	0	NC_005100.4_32139003_32139205	0.432038	0.469484	0.551919	0.539795	0.555251	0.571618	0.556076	0.686803	0.818661	0.652086	0.653596	0.689306	0.676525	0.583419	0.720442	0.689032	NC_005100.4	32086754	32140137	rna-NM_001013144.2	.	-	BestRefSeq	mRNA	.	ID=rna-NM_001013144.2;Parent=gene-Slc12a7;Dbxref=GeneID:308069,Genbank:NM_001013144.2,RGD:1359672;Name=NM_001013144.2;gbkey=mRNA;gene=Slc12a7;product=solute carrier family 12 member 7;transcript_id=NM_001013144.2
NC_005100.4	32139003	32139205	23079	23080	2330	2	203	101.5	6.71693	3.63752	0.094128	0.592437	0.498309	0.0280185	hyper	0	0	0	NC_005100.4_32139003_32139205	0.432038	0.469484	0.551919	0.539795	0.555251	0.571618	0.556076	0.686803	0.818661	0.652086	0.653596	0.689306	0.676525	0.583419	0.720442	0.689032	NC_005100.4	32086754	32142384	rna-XM_017589092.1	.	-	Gnomon	mRNA	.	ID=rna-XM_017589092.1;Parent=gene-Slc12a7;Dbxref=GeneID:308069,Genbank:XM_017589092.1,RGD:1359672;Name=XM_017589092.1;gbkey=mRNA;gene=Slc12a7;model_evidence=Supporting evidence includes similarity to: 2 mRNAs%2C 55 ESTs%2C 13 Proteins%2C and 100%25 coverage of the annotated genomic feature by RNAseq alignments%2C including 23 samples with support for all annotated introns;product=solute carrier f…
NC_005100.4	32139003	32139205	23079	23080	2330	2	203	101.5	6.71693	3.63752	0.094128	0.592437	0.498309	0.0280185	hyper	0	0	0	NC_005100.4_32139003_32139205	0.432038	0.469484	0.551919	0.539795	0.555251	0.571618	0.556076	0.686803	0.818661	0.652086	0.653596	0.689306	0.676525	0.583419	0.720442	0.689032	NC_005100.4	32086754	32167950	gene-Slc12a7	.	-	BestRefSeq%2CGnomon	gene	.	ID=gene-Slc12a7;Dbxref=GeneID:308069,RGD:1359672;Name=Slc12a7;description=solute carrier family 12 member 7;gbkey=Gene;gene=Slc12a7;gene_biotype=protein_coding;gene_synonym=Kcc4
NC_005100.4	32139003	32139205	23079	23080	2330	2	203	101.5	6.71693	3.63752	0.094128	0.592437	0.498309	0.0280185	hyper	0	0	0	NC_005100.4_32139003_32139205	0.432038	0.469484	0.551919	0.539795	0.555251	0.571618	0.556076	0.686803	0.818661	0.652086	0.653596	0.689306	0.676525	0.583419	0.720442	0.689032	NC_005100.4	32086754	32167950	rna-XM_006227789.3	.	-	Gnomon	mRNA	.	ID=rna-XM_006227789.3;Parent=gene-Slc12a7;Dbxref=GeneID:308069,Genbank:XM_006227789.3,RGD:1359672;Name=XM_006227789.3;gbkey=mRNA;gene=Slc12a7;model_evidence=Supporting evidence includes similarity to: 52 ESTs%2C 20 Proteins%2C and 100%25 coverage of the annotated genomic feature by RNAseq alignments%2C including 74 samples with support for all annotated introns;product=solute carrier family 12 me…
NC_005100.4	32139003	32139205	23079	23080	2330	2	203	101.5	6.71693	3.63752	0.094128	0.592437	0.498309	0.0280185	hyper	0	0	0	NC_005100.4_32139003_32139205	0.432038	0.469484	0.551919	0.539795	0.555251	0.571618	0.556076	0.686803	0.818661	0.652086	0.653596	0.689306	0.676525	0.583419	0.720442	0.689032	NC_005100.4	32086754	32167950	rna-XM_017589091.1	.	-	Gnomon	mRNA	.	ID=rna-XM_017589091.1;Parent=gene-Slc12a7;Dbxref=GeneID:308069,Genbank:XM_017589091.1,RGD:1359672;Name=XM_017589091.1;gbkey=mRNA;gene=Slc12a7;model_evidence=Supporting evidence includes similarity to: 52 ESTs%2C 12 Proteins%2C and 100%25 coverage of the annotated genomic feature by RNAseq alignments%2C including 24 samples with support for all annotated introns;product=solute carrier family 12 me…
NC_005100.4	33281386	33281512	24426	24431	2447	6	127	21.1667	17.1599	2.92101	0.088156	0.456536	0.36838	0.0308257	hyper	0	0	0	NC_005100.4_33281386_33281512	0.401356	0.389401	0.367429	0.315333	0.448767	0.432084	0.475745	0.469547	0.495455	0.340419	0.417892	0.440863	0.429137	0.385756	0.432406	0.390818	NC_005100.4	31254201	38240153	aln12	.	+	RefSeq	match	.	ID=aln12;Target=NC_005100.4 31254202 38240153 +;gap_count=0;num_mismatch=0;pct_coverage=100;pct_identity_gap=100
NC_005100.4	33281386	33281512	24426	24431	2447	6	127	21.1667	17.1599	2.92101	0.088156	0.456536	0.36838	0.0308257	hyper	0	0	0	NC_005100.4_33281386_33281512	0.401356	0.389401	0.367429	0.315333	0.448767	0.432084	0.475745	0.469547	0.495455	0.340419	0.417892	0.440863	0.429137	0.385756	0.432406	0.390818	NC_005100.4	33277554	33281870	gene-LOC103690947	.	+	Gnomon	gene	.	ID=gene-LOC103690947;Dbxref=GeneID:103690947,RGD:9115889;Name=LOC103690947;gbkey=Gene;gene=LOC103690947;gene_biotype=lncRNA
NC_005100.4	33281386	33281512	24426	24431	2447	6	127	21.1667	17.1599	2.92101	0.088156	0.456536	0.36838	0.0308257	hyper	0	0	0	NC_005100.4_33281386_33281512	0.401356	0.389401	0.367429	0.315333	0.448767	0.432084	0.475745	0.469547	0.495455	0.340419	0.417892	0.440863	0.429137	0.385756	0.432406	0.390818	NC_005100.4	33277554	33281870	rna-XR_589903.1	.	+	Gnomon	lnc_RNA	.	ID=rna-XR_589903.1;Parent=gene-LOC103690947;Dbxref=GeneID:103690947,Genbank:XR_589903.1,RGD:9115889;Name=XR_589903.1;gbkey=ncRNA;gene=LOC103690947;model_evidence=Supporting evidence includes similarity to: 4 ESTs%2C and 100%25 coverage of the annotated genomic feature by RNAseq alignments%2C including 31 samples with support for all annotated introns;product=uncharacterized LOC103690947;transcrip…
NC_005100.4	33281386	33281512	24426	24431	2447	6	127	21.1667	17.1599	2.92101	0.088156	0.456536	0.36838	0.0308257	hyper	0	0	0	NC_005100.4_33281386_33281512	0.401356	0.389401	0.367429	0.315333	0.448767	0.432084	0.475745	0.469547	0.495455	0.340419	0.417892	0.440863	0.429137	0.385756	0.432406	0.390818	NC_005100.4	33279887	33281870	exon-XR_589903.1-2	.	+	Gnomon	exon	.	ID=exon-XR_589903.1-2;Parent=rna-XR_589903.1;Dbxref=GeneID:103690947,Genbank:XR_589903.1,RGD:9115889;gbkey=ncRNA;gene=LOC103690947;product=uncharacterized LOC103690947;transcript_id=XR_589903.1
NC_005100.4	33913949	33913949	24643	24643	2469	1	1	1	2.98299	2.98299	0.0787897	0.27239	0.1936	0.026413	hyper	0	0	0	NC_005100.4_33913949_33913949	0.123802	0.194154	0.236653	0.219793	0.302432	0.257576	0.252831	0.276722	0.305264	0.238714	0.246785	0.241133	0.311087	0.212577	0.253953	0.290096	NC_005100.4	31254201	38240153	aln12	.	+	RefSeq	match	.	ID=aln12;Target=NC_005100.4 31254202 38240153 +;gap_count=0;num_mismatch=0;pct_coverage=100;pct_identity_gap=100
NC_005100.4	33913949	33913949	24643	24643	2469	1	1	1	2.98299	2.98299	0.0787897	0.27239	0.1936	0.026413	hyper	0	0	0	NC_005100.4_33913949_33913949	0.123802	0.194154	0.236653	0.219793	0.302432	0.257576	0.252831	0.276722	0.305264	0.238714	0.246785	0.241133	0.311087	0.212577	0.253953	0.290096	NC_005100.4	33910911	33916741	gene-Irx1	.	+	BestRefSeq	gene	.	ID=gene-Irx1;Dbxref=GeneID:306659,RGD:1309060;Name=Irx1;description=iroquois homeobox 1;gbkey=Gene;gene=Irx1;gene_biotype=protein_coding
NC_005100.4	33913949	33913949	24643	24643	2469	1	1	1	2.98299	2.98299	0.0787897	0.27239	0.1936	0.026413	hyper	0	0	0	NC_005100.4_33913949_33913949	0.123802	0.194154	0.236653	0.219793	0.302432	0.257576	0.252831	0.276722	0.305264	0.238714	0.246785	0.241133	0.311087	0.212577	0.253953	0.290096	NC_005100.4	33910911	33916741	rna-NM_001107331.1	.	+	BestRefSeq	mRNA	.	ID=rna-NM_001107331.1;Parent=gene-Irx1;Dbxref=GeneID:306659,Genbank:NM_001107331.1,RGD:1309060;Name=NM_001107331.1;Note=The RefSeq transcript has 1 non-frameshifting indel compared to this genomic sequence;exception=annotated by transcript or proteomic data;gbkey=mRNA;gene=Irx1;inference=similar to RNA sequence%2C mRNA (same species):RefSeq:NM_001107331.1;product=iroquois homeobox 1;transcript_id…
NC_005100.4	38008484	38008484	25898	25898	2620	1	1	1	-8.65863	-8.65863	-0.263879	0.337833	0.601712	0.0304759	hypo	0	0	0	NC_005100.4_38008484_38008484	0.572257	0.491512	0.609803	0.733278	0.0565227	0.350844	0.463564	0.480402	0.999425	0.503874	0.0273339	0.46486	0.474492	0.416851	0.983483	0.686945	NC_005100.4	31254201	38240153	aln12	.	+	RefSeq	match	.	ID=aln12;Target=NC_005100.4 31254202 38240153 +;gap_count=0;num_mismatch=0;pct_coverage=100;pct_identity_gap=100
NC_005100.4	38008484	38008484	25898	25898	2620	1	1	1	-8.65863	-8.65863	-0.263879	0.337833	0.601712	0.0304759	hypo	0	0	0	NC_005100.4_38008484_38008484	0.572257	0.491512	0.609803	0.733278	0.0565227	0.350844	0.463564	0.480402	0.999425	0.503874	0.0273339	0.46486	0.474492	0.416851	0.983483	0.686945	NC_005100.4	37977332	38009465	gene-Zfp748	.	-	Gnomon	gene	.	ID=gene-Zfp748;Dbxref=GeneID:680258,RGD:1594173;Name=Zfp748;gbkey=Gene;gene=Zfp748;gene_biotype=protein_coding
NC_005100.4	38008484	38008484	25898	25898	2620	1	1	1	-8.65863	-8.65863	-0.263879	0.337833	0.601712	0.0304759	hypo	0	0	0	NC_005100.4_38008484_38008484	0.572257	0.491512	0.609803	0.733278	0.0565227	0.350844	0.463564	0.480402	0.999425	0.503874	0.0273339	0.46486	0.474492	0.416851	0.983483	0.686945	NC_005100.4	37977332	38009465	rna-XM_017590418.1	.	-	Gnomon	mRNA	.	ID=rna-XM_017590418.1;Parent=gene-Zfp748;Dbxref=GeneID:680258,Genbank:XM_017590418.1,RGD:1594173;Name=XM_017590418.1;gbkey=mRNA;gene=Zfp748;model_evidence=Supporting evidence includes similarity to: 8 ESTs%2C 12 Proteins%2C and 93%25 coverage of the annotated genomic feature by RNAseq alignments;product=zinc finger protein 748%2C transcript variant X1;transcript_id=XM_017590418.1
NC_005100.4	41034021	41034021	29176	29176	2858	1	1	1	3.64505	3.64505	0.0980146	0.71427	0.616255	0.0268898	hyper	0	0	0	NC_005100.4_41034021_41034021	0.663494	0.637742	0.594409	0.569376	0.708513	0.742689	0.702392	0.703486	0.718708	0.542418	0.647541	0.641434	0.612071	0.606904	0.755869	0.74588	NC_005100.4	38260664	42342457	aln14	.	+	RefSeq	match	.	ID=aln14;Target=NC_005100.4 38260665 42342457 +;gap_count=0;num_mismatch=0;pct_coverage=100;pct_identity_gap=100
NC_005100.4	41034021	41034021	29176	29176	2858	1	1	1	3.64505	3.64505	0.0980146	0.71427	0.616255	0.0268898	hyper	0	0	0	NC_005100.4_41034021_41034021	0.663494	0.637742	0.594409	0.569376	0.708513	0.742689	0.702392	0.703486	0.718708	0.542418	0.647541	0.641434	0.612071	0.606904	0.755869	0.74588	NC_005100.4	41033283	41034451	exon-XM_017589887.1-1	.	+	Gnomon	exon	.	ID=exon-XM_017589887.1-1;Parent=rna-XM_017589887.1;Dbxref=GeneID:292266,Genbank:XM_017589887.1,RGD:1310945;gbkey=mRNA;gene=Ccdc170;product=coiled-coil domain containing 170%2C transcript variant X3;transcript_id=XM_017589887.1
NC_005100.4	41034021	41034021	29176	29176	2858	1	1	1	3.64505	3.64505	0.0980146	0.71427	0.616255	0.0268898	hyper	0	0	0	NC_005100.4_41034021_41034021	0.663494	0.637742	0.594409	0.569376	0.708513	0.742689	0.702392	0.703486	0.718708	0.542418	0.647541	0.641434	0.612071	0.606904	0.755869	0.74588	NC_005100.4	41033283	41126116	rna-XM_017589887.1	.	+	Gnomon	mRNA	.	ID=rna-XM_017589887.1;Parent=gene-Ccdc170;Dbxref=GeneID:292266,Genbank:XM_017589887.1,RGD:1310945;Name=XM_017589887.1;gbkey=mRNA;gene=Ccdc170;model_evidence=Supporting evidence includes similarity to: 1 EST%2C and 100%25 coverage of the annotated genomic feature by RNAseq alignments%2C including 2 samples with support for all annotated introns;product=coiled-coil domain containing 170%2C transcri…
NC_005100.4	41034021	41034021	29176	29176	2858	1	1	1	3.64505	3.64505	0.0980146	0.71427	0.616255	0.0268898	hyper	0	0	0	NC_005100.4_41034021_41034021	0.663494	0.637742	0.594409	0.569376	0.708513	0.742689	0.702392	0.703486	0.718708	0.542418	0.647541	0.641434	0.612071	0.606904	0.755869	0.74588	NC_005100.4	41033283	41133299	gene-Ccdc170	.	+	Gnomon	gene	.	ID=gene-Ccdc170;Dbxref=GeneID:292266,RGD:1310945;Name=Ccdc170;gbkey=Gene;gene=Ccdc170;gene_biotype=protein_coding
NC_005100.4	41034021	41034021	29176	29176	2858	1	1	1	3.64505	3.64505	0.0980146	0.71427	0.616255	0.0268898	hyper	0	0	0	NC_005100.4_41034021_41034021	0.663494	0.637742	0.594409	0.569376	0.708513	0.742689	0.702392	0.703486	0.718708	0.542418	0.647541	0.641434	0.612071	0.606904	0.755869	0.74588	NC_005100.4	41033284	41034451	exon-XM_017589888.1-1	.	+	Gnomon	exon	.	ID=exon-XM_017589888.1-1;Parent=rna-XM_017589888.1;Dbxref=GeneID:292266,Genbank:XM_017589888.1,RGD:1310945;gbkey=mRNA;gene=Ccdc170;product=coiled-coil domain containing 170%2C transcript variant X4;transcript_id=XM_017589888.1
NC_005100.4	41034021	41034021	29176	29176	2858	1	1	1	3.64505	3.64505	0.0980146	0.71427	0.616255	0.0268898	hyper	0	0	0	NC_005100.4_41034021_41034021	0.663494	0.637742	0.594409	0.569376	0.708513	0.742689	0.702392	0.703486	0.718708	0.542418	0.647541	0.641434	0.612071	0.606904	0.755869	0.74588	NC_005100.4	41033284	41126116	rna-XM_017589888.1	.	+	Gnomon	mRNA	.	ID=rna-XM_017589888.1;Parent=gene-Ccdc170;Dbxref=GeneID:292266,Genbank:XM_017589888.1,RGD:1310945;Name=XM_017589888.1;gbkey=mRNA;gene=Ccdc170;model_evidence=Supporting evidence includes similarity to: 1 EST%2C and 100%25 coverage of the annotated genomic feature by RNAseq alignments%2C including 1 sample with support for all annotated introns;product=coiled-coil domain containing 170%2C transcrip…
NC_005100.4	41034021	41034021	29176	29176	2858	1	1	1	3.64505	3.64505	0.0980146	0.71427	0.616255	0.0268898	hyper	0	0	0	NC_005100.4_41034021_41034021	0.663494	0.637742	0.594409	0.569376	0.708513	0.742689	0.702392	0.703486	0.718708	0.542418	0.647541	0.641434	0.612071	0.606904	0.755869	0.74588	NC_005100.4	41033285	41034451	exon-XM_008758712.2-1	.	+	Gnomon	exon	.	ID=exon-XM_008758712.2-1;Parent=rna-XM_008758712.2;Dbxref=GeneID:292266,Genbank:XM_008758712.2,RGD:1310945;gbkey=mRNA;gene=Ccdc170;product=coiled-coil domain containing 170%2C transcript variant X2;transcript_id=XM_008758712.2
NC_005100.4	41034021	41034021	29176	29176	2858	1	1	1	3.64505	3.64505	0.0980146	0.71427	0.616255	0.0268898	hyper	0	0	0	NC_005100.4_41034021_41034021	0.663494	0.637742	0.594409	0.569376	0.708513	0.742689	0.702392	0.703486	0.718708	0.542418	0.647541	0.641434	0.612071	0.606904	0.755869	0.74588	NC_005100.4	41033285	41034451	exon-XM_214760.9-1	.	+	Gnomon	exon	.	ID=exon-XM_214760.9-1;Parent=rna-XM_214760.9;Dbxref=GeneID:292266,Genbank:XM_214760.9,RGD:1310945;gbkey=mRNA;gene=Ccdc170;product=coiled-coil domain containing 170%2C transcript variant X1;transcript_id=XM_214760.9
NC_005100.4	41034021	41034021	29176	29176	2858	1	1	1	3.64505	3.64505	0.0980146	0.71427	0.616255	0.0268898	hyper	0	0	0	NC_005100.4_41034021_41034021	0.663494	0.637742	0.594409	0.569376	0.708513	0.742689	0.702392	0.703486	0.718708	0.542418	0.647541	0.641434	0.612071	0.606904	0.755869	0.74588	NC_005100.4	41033285	41126116	rna-XM_214760.9	.	+	Gnomon	mRNA	.	ID=rna-XM_214760.9;Parent=gene-Ccdc170;Dbxref=GeneID:292266,Genbank:XM_214760.9,RGD:1310945;Name=XM_214760.9;gbkey=mRNA;gene=Ccdc170;model_evidence=Supporting evidence includes similarity to: 1 EST%2C 2 Proteins%2C and 100%25 coverage of the annotated genomic feature by RNAseq alignments%2C including 9 samples with support for all annotated introns;product=coiled-coil domain containing 170%2C tra…
NC_005100.4	41034021	41034021	29176	29176	2858	1	1	1	3.64505	3.64505	0.0980146	0.71427	0.616255	0.0268898	hyper	0	0	0	NC_005100.4_41034021_41034021	0.663494	0.637742	0.594409	0.569376	0.708513	0.742689	0.702392	0.703486	0.718708	0.542418	0.647541	0.641434	0.612071	0.606904	0.755869	0.74588	NC_005100.4	41033285	41133299	rna-XM_008758712.2	.	+	Gnomon	mRNA	.	ID=rna-XM_008758712.2;Parent=gene-Ccdc170;Dbxref=GeneID:292266,Genbank:XM_008758712.2,RGD:1310945;Name=XM_008758712.2;gbkey=mRNA;gene=Ccdc170;model_evidence=Supporting evidence includes similarity to: 1 EST%2C and 100%25 coverage of the annotated genomic feature by RNAseq alignments%2C including 1 sample with support for all annotated introns;product=coiled-coil domain containing 170%2C transcrip…
NC_005100.4	41610157	41610267	29397	29400	2878	4	111	27.75	-17.8686	-2.82289	-0.117845	0.812919	0.930764	0.0263856	hypo	0	0	0	NC_005100.4_41610157_41610267	0.95089	0.870003	0.933958	0.968204	0.865127	0.864407	0.814011	0.708131	0.972773	0.829003	0.917713	0.695827	0.969729	0.727269	0.936491	0.960272	NC_005100.4	38260664	42342457	aln14	.	+	RefSeq	match	.	ID=aln14;Target=NC_005100.4 38260665 42342457 +;gap_count=0;num_mismatch=0;pct_coverage=100;pct_identity_gap=100
NC_005100.4	41610157	41610267	29397	29400	2878	4	111	27.75	-17.8686	-2.82289	-0.117845	0.812919	0.930764	0.0263856	hypo	0	0	0	NC_005100.4_41610157_41610267	0.95089	0.870003	0.933958	0.968204	0.865127	0.864407	0.814011	0.708131	0.972773	0.829003	0.917713	0.695827	0.969729	0.727269	0.936491	0.960272	NC_005100.4	41608286	41655449	rna-XM_006227852.3	.	-	Gnomon	mRNA	.	ID=rna-XM_006227852.3;Parent=gene-Syne1;Dbxref=GeneID:499010,Genbank:XM_006227852.3,RGD:620546;Name=XM_006227852.3;gbkey=mRNA;gene=Syne1;model_evidence=Supporting evidence includes similarity to: 32 ESTs%2C 3 Proteins%2C and 100%25 coverage of the annotated genomic feature by RNAseq alignments%2C including 36 samples with support for all annotated introns;product=spectrin repeat containing nuclea…
NC_005100.4	41610157	41610267	29397	29400	2878	4	111	27.75	-17.8686	-2.82289	-0.117845	0.812919	0.930764	0.0263856	hypo	0	0	0	NC_005100.4_41610157_41610267	0.95089	0.870003	0.933958	0.968204	0.865127	0.864407	0.814011	0.708131	0.972773	0.829003	0.917713	0.695827	0.969729	0.727269	0.936491	0.960272	NC_005100.4	41608286	41763591	gene-Syne1	.	-	Gnomon	gene	.	ID=gene-Syne1;Dbxref=GeneID:499010,RGD:620546;Name=Syne1;gbkey=Gene;gene=Syne1;gene_biotype=protein_coding
NC_005100.4	41610157	41610267	29397	29400	2878	4	111	27.75	-17.8686	-2.82289	-0.117845	0.812919	0.930764	0.0263856	hypo	0	0	0	NC_005100.4_41610157_41610267	0.95089	0.870003	0.933958	0.968204	0.865127	0.864407	0.814011	0.708131	0.972773	0.829003	0.917713	0.695827	0.969729	0.727269	0.936491	0.960272	NC_005100.4	41608286	41763591	rna-XM_008758713.2	.	-	Gnomon	mRNA	.	ID=rna-XM_008758713.2;Parent=gene-Syne1;Dbxref=GeneID:499010,Genbank:XM_008758713.2,RGD:620546;Name=XM_008758713.2;gbkey=mRNA;gene=Syne1;model_evidence=Supporting evidence includes similarity to: 38 ESTs%2C and 100%25 coverage of the annotated genomic feature by RNAseq alignments%2C including 137 samples with support for all annotated introns;product=spectrin repeat containing nuclear envelope pr…
NC_005100.4	41610157	41610267	29397	29400	2878	4	111	27.75	-17.8686	-2.82289	-0.117845	0.812919	0.930764	0.0263856	hypo	0	0	0	NC_005100.4_41610157_41610267	0.95089	0.870003	0.933958	0.968204	0.865127	0.864407	0.814011	0.708131	0.972773	0.829003	0.917713	0.695827	0.969729	0.727269	0.936491	0.960272	NC_005100.4	41609124	41763231	rna-XM_006227851.3	.	-	Gnomon	mRNA	.	ID=rna-XM_006227851.3;Parent=gene-Syne1;Dbxref=GeneID:499010,Genbank:XM_006227851.3,RGD:620546;Name=XM_006227851.3;gbkey=mRNA;gene=Syne1;model_evidence=Supporting evidence includes similarity to: 22 ESTs%2C 2 Proteins%2C and 100%25 coverage of the annotated genomic feature by RNAseq alignments%2C including 76 samples with support for all annotated introns;product=spectrin repeat containing nuclea…
NC_005100.4	41921176	41921244	29700	29701	2923	2	69	34.5	-6.22482	-3.05468	-0.0968482	0.735323	0.832172	0.0311168	hypo	0	0	0	NC_005100.4_41921176_41921244	0.808337	0.878138	0.79897	0.843241	0.752899	0.676808	0.764892	0.746693	0.838281	0.737778	0.741304	0.766705	0.753506	0.781532	0.756174	0.763524	NC_005100.4	38260664	42342457	aln14	.	+	RefSeq	match	.	ID=aln14;Target=NC_005100.4 38260665 42342457 +;gap_count=0;num_mismatch=0;pct_coverage=100;pct_identity_gap=100
NC_005100.4	41921176	41921244	29700	29701	2923	2	69	34.5	-6.22482	-3.05468	-0.0968482	0.735323	0.832172	0.0311168	hypo	0	0	0	NC_005100.4_41921176_41921244	0.808337	0.878138	0.79897	0.843241	0.752899	0.676808	0.764892	0.746693	0.838281	0.737778	0.741304	0.766705	0.753506	0.781532	0.756174	0.763524	NC_005100.4	41844839	42086662	gene-Syne1-2	.	-	Gnomon	gene	.	ID=gene-Syne1-2;Dbxref=GeneID:499010,RGD:620546;Name=Syne1;gbkey=Gene;gene=Syne1;gene_biotype=protein_coding
NC_005100.4	41921176	41921244	29700	29701	2923	2	69	34.5	-6.22482	-3.05468	-0.0968482	0.735323	0.832172	0.0311168	hypo	0	0	0	NC_005100.4_41921176_41921244	0.808337	0.878138	0.79897	0.843241	0.752899	0.676808	0.764892	0.746693	0.838281	0.737778	0.741304	0.766705	0.753506	0.781532	0.756174	0.763524	NC_005100.4	41844839	42086662	rna-XM_017590500.1	.	-	Gnomon	mRNA	.	ID=rna-XM_017590500.1;Parent=gene-Syne1-2;Dbxref=GeneID:499010,Genbank:XM_017590500.1,RGD:620546;Name=XM_017590500.1;gbkey=mRNA;gene=Syne1;model_evidence=Supporting evidence includes similarity to: 1 EST%2C and 100%25 coverage of the annotated genomic feature by RNAseq alignments%2C including 19 samples with support for all annotated introns;product=spectrin repeat containing nuclear envelope pro…
NC_005100.4	41921176	41921244	29700	29701	2923	2	69	34.5	-6.22482	-3.05468	-0.0968482	0.735323	0.832172	0.0311168	hypo	0	0	0	NC_005100.4_41921176_41921244	0.808337	0.878138	0.79897	0.843241	0.752899	0.676808	0.764892	0.746693	0.838281	0.737778	0.741304	0.766705	0.753506	0.781532	0.756174	0.763524	NC_005100.4	41905440	42086657	rna-XM_006227853.3	.	-	Gnomon	mRNA	.	ID=rna-XM_006227853.3;Parent=gene-Syne1-2;Dbxref=GeneID:499010,Genbank:XM_006227853.3,RGD:620546;Name=XM_006227853.3;gbkey=mRNA;gene=Syne1;model_evidence=Supporting evidence includes similarity to: 2 mRNAs%2C 5 ESTs%2C 3 Proteins%2C and 100%25 coverage of the annotated genomic feature by RNAseq alignments%2C including 31 samples with support for all annotated introns;product=spectrin repeat conta…
NC_005100.4	41921176	41921244	29700	29701	2923	2	69	34.5	-6.22482	-3.05468	-0.0968482	0.735323	0.832172	0.0311168	hypo	0	0	0	NC_005100.4_41921176_41921244	0.808337	0.878138	0.79897	0.843241	0.752899	0.676808	0.764892	0.746693	0.838281	0.737778	0.741304	0.766705	0.753506	0.781532	0.756174	0.763524	NC_005100.4	41921226	41921385	cds-XP_006227915.1	.	-	Gnomon	CDS	0	ID=cds-XP_006227915.1;Parent=rna-XM_006227853.3;Dbxref=GeneID:499010,Genbank:XP_006227915.1,RGD:620546;Name=XP_006227915.1;gbkey=CDS;gene=Syne1;product=nesprin-1 isoform X4;protein_id=XP_006227915.1
NC_005100.4	41921176	41921244	29700	29701	2923	2	69	34.5	-6.22482	-3.05468	-0.0968482	0.735323	0.832172	0.0311168	hypo	0	0	0	NC_005100.4_41921176_41921244	0.808337	0.878138	0.79897	0.843241	0.752899	0.676808	0.764892	0.746693	0.838281	0.737778	0.741304	0.766705	0.753506	0.781532	0.756174	0.763524	NC_005100.4	41921226	41921385	cds-XP_017445989.1	.	-	Gnomon	CDS	0	ID=cds-XP_017445989.1;Parent=rna-XM_017590500.1;Dbxref=GeneID:499010,Genbank:XP_017445989.1,RGD:620546;Name=XP_017445989.1;gbkey=CDS;gene=Syne1;product=nesprin-1 isoform X1;protein_id=XP_017445989.1
NC_005100.4	41921176	41921244	29700	29701	2923	2	69	34.5	-6.22482	-3.05468	-0.0968482	0.735323	0.832172	0.0311168	hypo	0	0	0	NC_005100.4_41921176_41921244	0.808337	0.878138	0.79897	0.843241	0.752899	0.676808	0.764892	0.746693	0.838281	0.737778	0.741304	0.766705	0.753506	0.781532	0.756174	0.763524	NC_005100.4	41921226	41921385	exon-XM_006227853.3-22	.	-	Gnomon	exon	.	ID=exon-XM_006227853.3-22;Parent=rna-XM_006227853.3;Dbxref=GeneID:499010,Genbank:XM_006227853.3,RGD:620546;gbkey=mRNA;gene=Syne1;product=spectrin repeat containing nuclear envelope protein 1%2C transcript variant X4;transcript_id=XM_006227853.3
NC_005100.4	41921176	41921244	29700	29701	2923	2	69	34.5	-6.22482	-3.05468	-0.0968482	0.735323	0.832172	0.0311168	hypo	0	0	0	NC_005100.4_41921176_41921244	0.808337	0.878138	0.79897	0.843241	0.752899	0.676808	0.764892	0.746693	0.838281	0.737778	0.741304	0.766705	0.753506	0.781532	0.756174	0.763524	NC_005100.4	41921226	41921385	exon-XM_017590500.1-23	.	-	Gnomon	exon	.	ID=exon-XM_017590500.1-23;Parent=rna-XM_017590500.1;Dbxref=GeneID:499010,Genbank:XM_017590500.1,RGD:620546;gbkey=mRNA;gene=Syne1;product=spectrin repeat containing nuclear envelope protein 1%2C transcript variant X1;transcript_id=XM_017590500.1
NC_005100.4	45956516	45956516	31527	31527	3149	1	1	1	-3.17774	-3.17774	-0.0824406	0.67951	0.761951	0.0259431	hypo	0	0	0	NC_005100.4_45956516_45956516	0.73878	0.768728	0.777903	0.762391	0.718636	0.635357	0.6688	0.695247	0.719737	0.644436	0.703958	0.701019	0.771269	0.765915	0.728919	0.667404	NC_005100.4	42352457	50936647	aln15	.	+	RefSeq	match	.	ID=aln15;Target=NC_005100.4 42352458 50936647 +;gap_count=0;num_mismatch=0;pct_coverage=100;pct_identity_gap=100
NC_005100.4	45956516	45956516	31527	31527	3149	1	1	1	-3.17774	-3.17774	-0.0824406	0.67951	0.761951	0.0259431	hypo	0	0	0	NC_005100.4_45956516_45956516	0.73878	0.768728	0.777903	0.762391	0.718636	0.635357	0.6688	0.695247	0.719737	0.644436	0.703958	0.701019	0.771269	0.765915	0.728919	0.667404	NC_005100.4	45923118	46232301	gene-Arid1b	.	+	Gnomon	gene	.	ID=gene-Arid1b;Dbxref=GeneID:282546,RGD:708504;Name=Arid1b;gbkey=Gene;gene=Arid1b;gene_biotype=protein_coding
NC_005100.4	45956516	45956516	31527	31527	3149	1	1	1	-3.17774	-3.17774	-0.0824406	0.67951	0.761951	0.0259431	hypo	0	0	0	NC_005100.4_45956516_45956516	0.73878	0.768728	0.777903	0.762391	0.718636	0.635357	0.6688	0.695247	0.719737	0.644436	0.703958	0.701019	0.771269	0.765915	0.728919	0.667404	NC_005100.4	45923118	46232301	rna-XM_017590420.1	.	+	Gnomon	mRNA	.	ID=rna-XM_017590420.1;Parent=gene-Arid1b;Dbxref=GeneID:282546,Genbank:XM_017590420.1,RGD:708504;Name=XM_017590420.1;gbkey=mRNA;gene=Arid1b;model_evidence=Supporting evidence includes similarity to: 12 ESTs%2C 1 Protein%2C and 98%25 coverage of the annotated genomic feature by RNAseq alignments;product=AT-rich interaction domain 1B%2C transcript variant X1;transcript_id=XM_017590420.1
NC_005100.4	48194069	48194069	34431	34431	3483	1	1	1	-3.39876	-3.39876	-0.105029	0.847369	0.952398	0.0309022	hypo	0	0	0	NC_005100.4_48194069_48194069	0.897307	0.985967	0.927861	0.998458	0.83287	0.79783	0.85307	0.905707	0.876113	0.951832	0.901002	0.947056	0.932962	0.824222	0.877958	0.909826	NC_005100.4	42352457	50936647	aln15	.	+	RefSeq	match	.	ID=aln15;Target=NC_005100.4 42352458 50936647 +;gap_count=0;num_mismatch=0;pct_coverage=100;pct_identity_gap=100
NC_005100.4	48194069	48194069	34431	34431	3483	1	1	1	-3.39876	-3.39876	-0.105029	0.847369	0.952398	0.0309022	hypo	0	0	0	NC_005100.4_48194069_48194069	0.897307	0.985967	0.927861	0.998458	0.83287	0.79783	0.85307	0.905707	0.876113	0.951832	0.901002	0.947056	0.932962	0.824222	0.877958	0.909826	NC_005100.4	48068388	48206902	gene-Mas1l	.	-	BestRefSeq%2CGnomon	gene	.	ID=gene-Mas1l;Dbxref=GeneID:404641,RGD:738049;Name=Mas1l;description=MAS1 proto-oncogene like%2C G protein-coupled receptor;gbkey=Gene;gene=Mas1l;gene_biotype=protein_coding;gene_synonym=Mgrb,MrgHGPR90,Mrgprh
NC_005100.4	48194069	48194069	34431	34431	3483	1	1	1	-3.39876	-3.39876	-0.105029	0.847369	0.952398	0.0309022	hypo	0	0	0	NC_005100.4_48194069_48194069	0.897307	0.985967	0.927861	0.998458	0.83287	0.79783	0.85307	0.905707	0.876113	0.951832	0.901002	0.947056	0.932962	0.824222	0.877958	0.909826	NC_005100.4	48068388	48206902	rna-XM_017589517.1	.	-	Gnomon	mRNA	.	ID=rna-XM_017589517.1;Parent=gene-Mas1l;Dbxref=GeneID:404641,Genbank:XM_017589517.1,RGD:738049;Name=XM_017589517.1;gbkey=mRNA;gene=Mas1l;model_evidence=Supporting evidence includes similarity to: 1 mRNA%2C 3 Proteins%2C and 100%25 coverage of the annotated genomic feature by RNAseq alignments%2C including 2 samples with support for all annotated introns;product=MAS1 proto-oncogene like%2C G prote…
NC_005100.4	48194069	48194069	34431	34431	3483	1	1	1	-3.39876	-3.39876	-0.105029	0.847369	0.952398	0.0309022	hypo	0	0	0	NC_005100.4_48194069_48194069	0.897307	0.985967	0.927861	0.998458	0.83287	0.79783	0.85307	0.905707	0.876113	0.951832	0.901002	0.947056	0.932962	0.824222	0.877958	0.909826	NC_005100.4	48127115	48206902	rna-XR_001835454.1	.	-	Gnomon	transcript	.	ID=rna-XR_001835454.1;Parent=gene-Mas1l;Dbxref=GeneID:404641,Genbank:XR_001835454.1,RGD:738049;Name=XR_001835454.1;gbkey=misc_RNA;gene=Mas1l;model_evidence=Supporting evidence includes similarity to: 5 ESTs%2C and 100%25 coverage of the annotated genomic feature by RNAseq alignments%2C including 41 samples with support for all annotated introns;product=MAS1 proto-oncogene like%2C G protein-couple…
NC_005100.4	48194069	48194069	34431	34431	3483	1	1	1	-3.39876	-3.39876	-0.105029	0.847369	0.952398	0.0309022	hypo	0	0	0	NC_005100.4_48194069_48194069	0.897307	0.985967	0.927861	0.998458	0.83287	0.79783	0.85307	0.905707	0.876113	0.951832	0.901002	0.947056	0.932962	0.824222	0.877958	0.909826	NC_005100.4	48176094	48264482	gene-Igf2r	.	+	BestRefSeq	gene	.	ID=gene-Igf2r;Dbxref=GeneID:25151,RGD:2871;Name=Igf2r;description=insulin-like growth factor 2 receptor;gbkey=Gene;gene=Igf2r;gene_biotype=protein_coding;gene_synonym=IGF-IIR,Igfr2
NC_005100.4	48194069	48194069	34431	34431	3483	1	1	1	-3.39876	-3.39876	-0.105029	0.847369	0.952398	0.0309022	hypo	0	0	0	NC_005100.4_48194069_48194069	0.897307	0.985967	0.927861	0.998458	0.83287	0.79783	0.85307	0.905707	0.876113	0.951832	0.901002	0.947056	0.932962	0.824222	0.877958	0.909826	NC_005100.4	48176094	48264482	rna-NM_012756.2	.	+	BestRefSeq	mRNA	.	ID=rna-NM_012756.2;Parent=gene-Igf2r;Dbxref=GeneID:25151,Genbank:NM_012756.2,RGD:2871;Name=NM_012756.2;gbkey=mRNA;gene=Igf2r;product=insulin-like growth factor 2 receptor;transcript_id=NM_012756.2
NC_005100.4	53154696	53154696	38826	38826	3931	1	1	1	-2.87522	-2.87522	-0.0800695	0.773979	0.854049	0.0278481	hypo	0	0	0	NC_005100.4_53154696_53154696	0.853866	0.883038	0.862595	0.816696	0.784219	0.741512	0.774381	0.795805	0.870519	0.247179	0.770805	0.717602	0.432961	0.480663	0.831706	0.852842	NC_005100.4	50946647	67588084	aln16	.	+	RefSeq	match	.	ID=aln16;Target=NC_005100.4 50946648 67588084 +;gap_count=0;num_mismatch=0;pct_coverage=100;pct_identity_gap=100
NC_005100.4	53318480	53318650	39029	39031	3955	3	171	57	-12.77	-3.47944	-0.115528	0.747831	0.86336	0.0271427	hypo	0	0	0	NC_005100.4_53318480_53318650	0.914949	0.831216	0.862101	0.845173	0.786013	0.796191	0.682619	0.726502	0.862901	0.73387	0.894147	0.920518	0.815046	0.907593	0.83772	0.856427	NC_005100.4	50946647	67588084	aln16	.	+	RefSeq	match	.	ID=aln16;Target=NC_005100.4 50946648 67588084 +;gap_count=0;num_mismatch=0;pct_coverage=100;pct_identity_gap=100
NC_005100.4	53318480	53318650	39029	39031	3955	3	171	57	-12.77	-3.47944	-0.115528	0.747831	0.86336	0.0271427	hypo	0	0	0	NC_005100.4_53318480_53318650	0.914949	0.831216	0.862101	0.845173	0.786013	0.796191	0.682619	0.726502	0.862901	0.73387	0.894147	0.920518	0.815046	0.907593	0.83772	0.856427	NC_005100.4	53219345	53499445	gene-Rps6ka2	.	+	BestRefSeq%2CGnomon	gene	.	ID=gene-Rps6ka2;Dbxref=GeneID:117269,RGD:620676;Name=Rps6ka2;description=ribosomal protein S6 kinase polypeptide 2;gbkey=Gene;gene=Rps6ka2;gene_biotype=protein_coding
NC_005100.4	53318480	53318650	39029	39031	3955	3	171	57	-12.77	-3.47944	-0.115528	0.747831	0.86336	0.0271427	hypo	0	0	0	NC_005100.4_53318480_53318650	0.914949	0.831216	0.862101	0.845173	0.786013	0.796191	0.682619	0.726502	0.862901	0.73387	0.894147	0.920518	0.815046	0.907593	0.83772	0.856427	NC_005100.4	53219345	53499445	rna-XM_017588698.1	.	+	Gnomon	mRNA	.	ID=rna-XM_017588698.1;Parent=gene-Rps6ka2;Dbxref=GeneID:117269,Genbank:XM_017588698.1,RGD:620676;Name=XM_017588698.1;gbkey=mRNA;gene=Rps6ka2;model_evidence=Supporting evidence includes similarity to: 24 ESTs%2C 14 Proteins%2C and 100%25 coverage of the annotated genomic feature by RNAseq alignments%2C including 2 samples with support for all annotated introns;product=ribosomal protein S6 kinase p…
NC_005100.4	53318480	53318650	39029	39031	3955	3	171	57	-12.77	-3.47944	-0.115528	0.747831	0.86336	0.0271427	hypo	0	0	0	NC_005100.4_53318480_53318650	0.914949	0.831216	0.862101	0.845173	0.786013	0.796191	0.682619	0.726502	0.862901	0.73387	0.894147	0.920518	0.815046	0.907593	0.83772	0.856427	NC_005100.4	53220373	53499445	rna-XM_017588697.1	.	+	Gnomon	mRNA	.	ID=rna-XM_017588697.1;Parent=gene-Rps6ka2;Dbxref=GeneID:117269,Genbank:XM_017588697.1,RGD:620676;Name=XM_017588697.1;gbkey=mRNA;gene=Rps6ka2;model_evidence=Supporting evidence includes similarity to: 24 ESTs%2C 14 Proteins%2C and 100%25 coverage of the annotated genomic feature by RNAseq alignments%2C including 2 samples with support for all annotated introns;product=ribosomal protein S6 kinase p…
NC_005100.4	53318480	53318650	39029	39031	3955	3	171	57	-12.77	-3.47944	-0.115528	0.747831	0.86336	0.0271427	hypo	0	0	0	NC_005100.4_53318480_53318650	0.914949	0.831216	0.862101	0.845173	0.786013	0.796191	0.682619	0.726502	0.862901	0.73387	0.894147	0.920518	0.815046	0.907593	0.83772	0.856427	NC_005100.4	53285621	53499445	rna-XM_017588699.1	.	+	Gnomon	mRNA	.	ID=rna-XM_017588699.1;Parent=gene-Rps6ka2;Dbxref=GeneID:117269,Genbank:XM_017588699.1,RGD:620676;Name=XM_017588699.1;gbkey=mRNA;gene=Rps6ka2;model_evidence=Supporting evidence includes similarity to: 26 ESTs%2C 14 Proteins%2C and 100%25 coverage of the annotated genomic feature by RNAseq alignments%2C including 5 samples with support for all annotated introns;product=ribosomal protein S6 kinase p…
NC_005100.4	54441902	54441906	39948	39949	4052	2	5	2.5	6.44345	3.2517	0.0947566	0.548886	0.454129	0.0294117	hyper	0	0	0	NC_005100.4_54441902_54441906	0.41015	0.456057	0.485336	0.464974	0.543469	0.533294	0.541761	0.57702	0.50989	0.50789	0.6111	0.534279	0.435977	0.479022	0.470962	0.698498	NC_005100.4	50946647	67588084	aln16	.	+	RefSeq	match	.	ID=aln16;Target=NC_005100.4 50946648 67588084 +;gap_count=0;num_mismatch=0;pct_coverage=100;pct_identity_gap=100
NC_005100.4	57488877	57488899	41327	41328	4223	2	23	11.5	-6.12564	-2.86682	-0.090317	0.140245	0.230562	0.0294882	hypo	0	0	0	NC_005100.4_57488877_57488899	0.195276	0.200214	0.256258	0.270499	0.175067	0.115259	0.15916	0.111493	0.2184	0.188829	0.184565	0.225834	0.247588	0.196131	0.180054	0.229969	NC_005100.4	50946647	67588084	aln16	.	+	RefSeq	match	.	ID=aln16;Target=NC_005100.4 50946648 67588084 +;gap_count=0;num_mismatch=0;pct_coverage=100;pct_identity_gap=100
NC_005100.4	57488877	57488899	41327	41328	4223	2	23	11.5	-6.12564	-2.86682	-0.090317	0.140245	0.230562	0.0294882	hypo	0	0	0	NC_005100.4_57488877_57488899	0.195276	0.200214	0.256258	0.270499	0.175067	0.115259	0.15916	0.111493	0.2184	0.188829	0.184565	0.225834	0.247588	0.196131	0.180054	0.229969	NC_005100.4	57470877	57491359	gene-Psmb1	.	-	BestRefSeq%2CGnomon	gene	.	ID=gene-Psmb1;Dbxref=GeneID:94198,RGD:621092;Name=Psmb1;description=proteasome subunit beta 1;gbkey=Gene;gene=Psmb1;gene_biotype=protein_coding
NC_005100.4	57488877	57488899	41327	41328	4223	2	23	11.5	-6.12564	-2.86682	-0.090317	0.140245	0.230562	0.0294882	hypo	0	0	0	NC_005100.4_57488877_57488899	0.195276	0.200214	0.256258	0.270499	0.175067	0.115259	0.15916	0.111493	0.2184	0.188829	0.184565	0.225834	0.247588	0.196131	0.180054	0.229969	NC_005100.4	57470877	57491359	rna-XM_006227981.1	.	-	Gnomon	mRNA	.	ID=rna-XM_006227981.1;Parent=gene-Psmb1;Dbxref=GeneID:94198,Genbank:XM_006227981.1,RGD:621092;Name=XM_006227981.1;gbkey=mRNA;gene=Psmb1;model_evidence=Supporting evidence includes similarity to: 13 mRNAs%2C 80 ESTs%2C 8 Proteins%2C and 99%25 coverage of the annotated genomic feature by RNAseq alignments%2C including 8 samples with support for all annotated introns;product=proteasome subunit beta …
NC_005100.4	57488877	57488899	41327	41328	4223	2	23	11.5	-6.12564	-2.86682	-0.090317	0.140245	0.230562	0.0294882	hypo	0	0	0	NC_005100.4_57488877_57488899	0.195276	0.200214	0.256258	0.270499	0.175067	0.115259	0.15916	0.111493	0.2184	0.188829	0.184565	0.225834	0.247588	0.196131	0.180054	0.229969	NC_005100.4	57470878	57489705	rna-NM_053590.1	.	-	BestRefSeq	mRNA	.	ID=rna-NM_053590.1;Parent=gene-Psmb1;Dbxref=GeneID:94198,Genbank:NM_053590.1,RGD:621092;Name=NM_053590.1;Note=The RefSeq transcript has 2 substitutions compared to this genomic sequence;exception=annotated by transcript or proteomic data;gbkey=mRNA;gene=Psmb1;inference=similar to RNA sequence%2C mRNA (same species):RefSeq:NM_053590.1;product=proteasome subunit beta 1;transcript_id=NM_053590.1
NC_005100.4	65539133	65539133	43449	43449	4533	1	1	1	-4.72758	-4.72758	-0.122271	0.766417	0.888689	0.0258634	hypo	0	0	0	NC_005100.4_65539133_65539133	0.968346	0.904875	0.834835	0.8467	0.723084	0.835875	0.722339	0.784372	0.748683	0.826531	0.797533	0.847684	0.868093	0.740704	0.815723	0.858879	NC_005100.4	50946647	67588084	aln16	.	+	RefSeq	match	.	ID=aln16;Target=NC_005100.4 50946648 67588084 +;gap_count=0;num_mismatch=0;pct_coverage=100;pct_identity_gap=100
NC_005100.4	65539133	65539133	43449	43449	4533	1	1	1	-4.72758	-4.72758	-0.122271	0.766417	0.888689	0.0258634	hypo	0	0	0	NC_005100.4_65539133_65539133	0.968346	0.904875	0.834835	0.8467	0.723084	0.835875	0.722339	0.784372	0.748683	0.826531	0.797533	0.847684	0.868093	0.740704	0.815723	0.858879	NC_005100.4	65537639	65541177	gene-Ube2m	.	+	BestRefSeq	gene	.	ID=gene-Ube2m;Dbxref=GeneID:361509,RGD:1307614;Name=Ube2m;description=ubiquitin-conjugating enzyme E2M;gbkey=Gene;gene=Ube2m;gene_biotype=protein_coding
NC_005100.4	65539133	65539133	43449	43449	4533	1	1	1	-4.72758	-4.72758	-0.122271	0.766417	0.888689	0.0258634	hypo	0	0	0	NC_005100.4_65539133_65539133	0.968346	0.904875	0.834835	0.8467	0.723084	0.835875	0.722339	0.784372	0.748683	0.826531	0.797533	0.847684	0.868093	0.740704	0.815723	0.858879	NC_005100.4	65537639	65541177	rna-NM_001108471.1	.	+	BestRefSeq	mRNA	.	ID=rna-NM_001108471.1;Parent=gene-Ube2m;Dbxref=GeneID:361509,Genbank:NM_001108471.1,RGD:1307614;Name=NM_001108471.1;gbkey=mRNA;gene=Ube2m;product=ubiquitin-conjugating enzyme E2M;transcript_id=NM_001108471.1
NC_005100.4	71179634	71179634	45344	45344	4763	1	1	1	-3.49689	-3.49689	-0.0982048	0.84796	0.946165	0.0280835	hypo	0	0	0	NC_005100.4_71179634_71179634	0.907095	0.96635	0.928438	0.982778	0.829198	0.817252	0.898675	0.846716	0.947607	0.751866	0.78308	0.825086	0.849181	0.736721	0.976048	0.835062	NC_005100.4	68723021	83090782	aln19	.	+	RefSeq	match	.	ID=aln19;Target=NC_005100.4 68723022 83090782 +;gap_count=0;num_mismatch=0;pct_coverage=100;pct_identity_gap=100
NC_005100.4	71179634	71179634	45344	45344	4763	1	1	1	-3.49689	-3.49689	-0.0982048	0.84796	0.946165	0.0280835	hypo	0	0	0	NC_005100.4_71179634_71179634	0.907095	0.96635	0.928438	0.982778	0.829198	0.817252	0.898675	0.846716	0.947607	0.751866	0.78308	0.825086	0.849181	0.736721	0.976048	0.835062	NC_005100.4	71167197	71183069	rna-XM_017589957.1	.	-	Gnomon	mRNA	.	ID=rna-XM_017589957.1;Parent=gene-Zfp28;Dbxref=GeneID:102548693,Genbank:XM_017589957.1,RGD:7679103;Name=XM_017589957.1;gbkey=mRNA;gene=Zfp28;model_evidence=Supporting evidence includes similarity to: 2 ESTs%2C 52 Proteins%2C and 100%25 coverage of the annotated genomic feature by RNAseq alignments%2C including 2 samples with support for all annotated introns;product=zinc finger protein 28%2C tran…
NC_005100.4	71179634	71179634	45344	45344	4763	1	1	1	-3.49689	-3.49689	-0.0982048	0.84796	0.946165	0.0280835	hypo	0	0	0	NC_005100.4_71179634_71179634	0.907095	0.96635	0.928438	0.982778	0.829198	0.817252	0.898675	0.846716	0.947607	0.751866	0.78308	0.825086	0.849181	0.736721	0.976048	0.835062	NC_005100.4	71167197	71183071	gene-Zfp28	.	-	Gnomon	gene	.	ID=gene-Zfp28;Dbxref=GeneID:102548693,RGD:7679103;Name=Zfp28;gbkey=Gene;gene=Zfp28;gene_biotype=protein_coding
NC_005100.4	71179634	71179634	45344	45344	4763	1	1	1	-3.49689	-3.49689	-0.0982048	0.84796	0.946165	0.0280835	hypo	0	0	0	NC_005100.4_71179634_71179634	0.907095	0.96635	0.928438	0.982778	0.829198	0.817252	0.898675	0.846716	0.947607	0.751866	0.78308	0.825086	0.849181	0.736721	0.976048	0.835062	NC_005100.4	71167197	71183071	rna-XM_017589954.1	.	-	Gnomon	mRNA	.	ID=rna-XM_017589954.1;Parent=gene-Zfp28;Dbxref=GeneID:102548693,Genbank:XM_017589954.1,RGD:7679103;Name=XM_017589954.1;gbkey=mRNA;gene=Zfp28;model_evidence=Supporting evidence includes similarity to: 2 ESTs%2C 78 Proteins%2C and 100%25 coverage of the annotated genomic feature by RNAseq alignments%2C including 7 samples with support for all annotated introns;product=zinc finger protein 28%2C tran…
NC_005100.4	72893622	72893622	47319	47319	4974	1	1	1	-3.81276	-3.81276	-0.102136	0.831053	0.933189	0.026788	hypo	0	0	0	NC_005100.4_72893622_72893622	0.927464	0.96864	0.915887	0.920765	0.86803	0.82662	0.78174	0.847821	0.959396	0.749969	0.868091	0.792195	0.73028	0.667161	0.8751	0.894719	NC_005100.4	68723021	83090782	aln19	.	+	RefSeq	match	.	ID=aln19;Target=NC_005100.4 68723022 83090782 +;gap_count=0;num_mismatch=0;pct_coverage=100;pct_identity_gap=100
NC_005100.4	72893622	72893622	47319	47319	4974	1	1	1	-3.81276	-3.81276	-0.102136	0.831053	0.933189	0.026788	hypo	0	0	0	NC_005100.4_72893622_72893622	0.927464	0.96864	0.915887	0.920765	0.86803	0.82662	0.78174	0.847821	0.959396	0.749969	0.868091	0.792195	0.73028	0.667161	0.8751	0.894719	NC_005100.4	72889269	72899629	gene-Tnnt1	.	+	BestRefSeq	gene	.	ID=gene-Tnnt1;Dbxref=GeneID:171409,RGD:621852;Name=Tnnt1;description=troponin T1%2C slow skeletal type;gbkey=Gene;gene=Tnnt1;gene_biotype=protein_coding;gene_synonym=Fang2,sTnT,tnTs
NC_005100.4	72893622	72893622	47319	47319	4974	1	1	1	-3.81276	-3.81276	-0.102136	0.831053	0.933189	0.026788	hypo	0	0	0	NC_005100.4_72893622_72893622	0.927464	0.96864	0.915887	0.920765	0.86803	0.82662	0.78174	0.847821	0.959396	0.749969	0.868091	0.792195	0.73028	0.667161	0.8751	0.894719	NC_005100.4	72889269	72899629	rna-NM_001277260.1	.	+	BestRefSeq	mRNA	.	ID=rna-NM_001277260.1;Parent=gene-Tnnt1;Dbxref=GeneID:171409,Genbank:NM_001277260.1,RGD:621852;Name=NM_001277260.1;gbkey=mRNA;gene=Tnnt1;product=troponin T1%2C slow skeletal type%2C transcript variant 2;transcript_id=NM_001277260.1
NC_005100.4	72893622	72893622	47319	47319	4974	1	1	1	-3.81276	-3.81276	-0.102136	0.831053	0.933189	0.026788	hypo	0	0	0	NC_005100.4_72893622_72893622	0.927464	0.96864	0.915887	0.920765	0.86803	0.82662	0.78174	0.847821	0.959396	0.749969	0.868091	0.792195	0.73028	0.667161	0.8751	0.894719	NC_005100.4	72889269	72899629	rna-NM_001277261.2	.	+	BestRefSeq	mRNA	.	ID=rna-NM_001277261.2;Parent=gene-Tnnt1;Dbxref=GeneID:171409,Genbank:NM_001277261.2,RGD:621852;Name=NM_001277261.2;gbkey=mRNA;gene=Tnnt1;product=troponin T1%2C slow skeletal type%2C transcript variant 3;transcript_id=NM_001277261.2
NC_005100.4	72893622	72893622	47319	47319	4974	1	1	1	-3.81276	-3.81276	-0.102136	0.831053	0.933189	0.026788	hypo	0	0	0	NC_005100.4_72893622_72893622	0.927464	0.96864	0.915887	0.920765	0.86803	0.82662	0.78174	0.847821	0.959396	0.749969	0.868091	0.792195	0.73028	0.667161	0.8751	0.894719	NC_005100.4	72889269	72899629	rna-NM_001277262.2	.	+	BestRefSeq	mRNA	.	ID=rna-NM_001277262.2;Parent=gene-Tnnt1;Dbxref=GeneID:171409,Genbank:NM_001277262.2,RGD:621852;Name=NM_001277262.2;gbkey=mRNA;gene=Tnnt1;product=troponin T1%2C slow skeletal type%2C transcript variant 4;transcript_id=NM_001277262.2
NC_005100.4	72893622	72893622	47319	47319	4974	1	1	1	-3.81276	-3.81276	-0.102136	0.831053	0.933189	0.026788	hypo	0	0	0	NC_005100.4_72893622_72893622	0.927464	0.96864	0.915887	0.920765	0.86803	0.82662	0.78174	0.847821	0.959396	0.749969	0.868091	0.792195	0.73028	0.667161	0.8751	0.894719	NC_005100.4	72889269	72899629	rna-NM_134388.2	.	+	BestRefSeq	mRNA	.	ID=rna-NM_134388.2;Parent=gene-Tnnt1;Dbxref=GeneID:171409,Genbank:NM_134388.2,RGD:621852;Name=NM_134388.2;gbkey=mRNA;gene=Tnnt1;product=troponin T1%2C slow skeletal type%2C transcript variant 1;transcript_id=NM_134388.2
NC_005100.4	77851546	77851546	48217	48217	5085	1	1	1	-3.36963	-3.36963	-0.0868117	0.85248	0.939292	0.025763	hypo	0	0	0	NC_005100.4_77851546_77851546	0.95313	0.912643	0.939867	0.951529	0.908539	0.874277	0.749532	0.877574	0.951323	0.935385	0.946783	0.846155	0.846581	0.917929	0.940095	0.817417	NC_005100.4	68723021	83090782	aln19	.	+	RefSeq	match	.	ID=aln19;Target=NC_005100.4 68723022 83090782 +;gap_count=0;num_mismatch=0;pct_coverage=100;pct_identity_gap=100
NC_005100.4	77851546	77851546	48217	48217	5085	1	1	1	-3.36963	-3.36963	-0.0868117	0.85248	0.939292	0.025763	hypo	0	0	0	NC_005100.4_77851546_77851546	0.95313	0.912643	0.939867	0.951529	0.908539	0.874277	0.749532	0.877574	0.951323	0.935385	0.946783	0.846155	0.846581	0.917929	0.940095	0.817417	NC_005100.4	77847598	77865870	gene-Ehd2	.	-	BestRefSeq	gene	.	ID=gene-Ehd2;Dbxref=GeneID:361512,RGD:1560856;Name=Ehd2;description=EH-domain containing 2;gbkey=Gene;gene=Ehd2;gene_biotype=protein_coding;gene_synonym=MGEPS
NC_005100.4	77851546	77851546	48217	48217	5085	1	1	1	-3.36963	-3.36963	-0.0868117	0.85248	0.939292	0.025763	hypo	0	0	0	NC_005100.4_77851546_77851546	0.95313	0.912643	0.939867	0.951529	0.908539	0.874277	0.749532	0.877574	0.951323	0.935385	0.946783	0.846155	0.846581	0.917929	0.940095	0.817417	NC_005100.4	77847598	77865870	rna-NM_001024897.1	.	-	BestRefSeq	mRNA	.	ID=rna-NM_001024897.1;Parent=gene-Ehd2;Dbxref=GeneID:361512,Genbank:NM_001024897.1,RGD:1560856;Name=NM_001024897.1;gbkey=mRNA;gene=Ehd2;product=EH-domain containing 2;transcript_id=NM_001024897.1
NC_005100.4	77864747	77864747	48284	48284	5091	1	1	1	5.00527	5.00527	0.131483	0.89515	0.763667	0.026269	hyper	0	0	0	NC_005100.4_77864747_77864747	0.822994	0.76618	0.69809	0.767403	0.895357	0.917605	0.895924	0.871714	0.968087	0.932478	0.92069	0.833747	0.823303	0.703613	0.601085	0.740845	NC_005100.4	68723021	83090782	aln19	.	+	RefSeq	match	.	ID=aln19;Target=NC_005100.4 68723022 83090782 +;gap_count=0;num_mismatch=0;pct_coverage=100;pct_identity_gap=100
NC_005100.4	77864747	77864747	48284	48284	5091	1	1	1	5.00527	5.00527	0.131483	0.89515	0.763667	0.026269	hyper	0	0	0	NC_005100.4_77864747_77864747	0.822994	0.76618	0.69809	0.767403	0.895357	0.917605	0.895924	0.871714	0.968087	0.932478	0.92069	0.833747	0.823303	0.703613	0.601085	0.740845	NC_005100.4	77847598	77865870	gene-Ehd2	.	-	BestRefSeq	gene	.	ID=gene-Ehd2;Dbxref=GeneID:361512,RGD:1560856;Name=Ehd2;description=EH-domain containing 2;gbkey=Gene;gene=Ehd2;gene_biotype=protein_coding;gene_synonym=MGEPS
NC_005100.4	77864747	77864747	48284	48284	5091	1	1	1	5.00527	5.00527	0.131483	0.89515	0.763667	0.026269	hyper	0	0	0	NC_005100.4_77864747_77864747	0.822994	0.76618	0.69809	0.767403	0.895357	0.917605	0.895924	0.871714	0.968087	0.932478	0.92069	0.833747	0.823303	0.703613	0.601085	0.740845	NC_005100.4	77847598	77865870	rna-NM_001024897.1	.	-	BestRefSeq	mRNA	.	ID=rna-NM_001024897.1;Parent=gene-Ehd2;Dbxref=GeneID:361512,Genbank:NM_001024897.1,RGD:1560856;Name=NM_001024897.1;gbkey=mRNA;gene=Ehd2;product=EH-domain containing 2;transcript_id=NM_001024897.1
NC_005100.4	77941389	77941546	48379	48381	5101	3	158	52.6667	-10.3604	-3.14929	-0.094885	0.198996	0.293881	0.0274753	hypo	0	0	0	NC_005100.4_77941389_77941546	0.367477	0.320274	0.241047	0.246726	0.217349	0.149743	0.193793	0.2351	0.208352	0.145532	0.224024	0.213042	0.281823	0.178313	0.298906	0.264762	NC_005100.4	68723021	83090782	aln19	.	+	RefSeq	match	.	ID=aln19;Target=NC_005100.4 68723022 83090782 +;gap_count=0;num_mismatch=0;pct_coverage=100;pct_identity_gap=100
NC_005100.4	77941389	77941546	48379	48381	5101	3	158	52.6667	-10.3604	-3.14929	-0.094885	0.198996	0.293881	0.0274753	hypo	0	0	0	NC_005100.4_77941389_77941546	0.367477	0.320274	0.241047	0.246726	0.217349	0.149743	0.193793	0.2351	0.208352	0.145532	0.224024	0.213042	0.281823	0.178313	0.298906	0.264762	NC_005100.4	77869019	77943827	rna-XM_006228343.3	.	-	Gnomon	mRNA	.	ID=rna-XM_006228343.3;Parent=gene-Gltscr1;Dbxref=GeneID:292622,Genbank:XM_006228343.3,RGD:1306385;Name=XM_006228343.3;gbkey=mRNA;gene=Gltscr1;model_evidence=Supporting evidence includes similarity to: 1 mRNA%2C 25 ESTs%2C 4 Proteins%2C and 100%25 coverage of the annotated genomic feature by RNAseq alignments%2C including 14 samples with support for all annotated introns;product=glioma tumor suppr…
NC_005100.4	77941389	77941546	48379	48381	5101	3	158	52.6667	-10.3604	-3.14929	-0.094885	0.198996	0.293881	0.0274753	hypo	0	0	0	NC_005100.4_77941389_77941546	0.367477	0.320274	0.241047	0.246726	0.217349	0.149743	0.193793	0.2351	0.208352	0.145532	0.224024	0.213042	0.281823	0.178313	0.298906	0.264762	NC_005100.4	77869019	77943828	gene-Gltscr1	.	-	BestRefSeq%2CGnomon	gene	.	ID=gene-Gltscr1;Dbxref=GeneID:292622,RGD:1306385;Name=Gltscr1;description=glioma tumor suppressor candidate region gene 1;gbkey=Gene;gene=Gltscr1;gene_biotype=protein_coding
NC_005100.4	77941389	77941546	48379	48381	5101	3	158	52.6667	-10.3604	-3.14929	-0.094885	0.198996	0.293881	0.0274753	hypo	0	0	0	NC_005100.4_77941389_77941546	0.367477	0.320274	0.241047	0.246726	0.217349	0.149743	0.193793	0.2351	0.208352	0.145532	0.224024	0.213042	0.281823	0.178313	0.298906	0.264762	NC_005100.4	77869019	77943828	rna-XM_006228344.3	.	-	Gnomon	mRNA	.	ID=rna-XM_006228344.3;Parent=gene-Gltscr1;Dbxref=GeneID:292622,Genbank:XM_006228344.3,RGD:1306385;Name=XM_006228344.3;gbkey=mRNA;gene=Gltscr1;model_evidence=Supporting evidence includes similarity to: 25 ESTs%2C 1 Protein%2C and 100%25 coverage of the annotated genomic feature by RNAseq alignments%2C including 9 samples with support for all annotated introns;product=glioma tumor suppressor candid…
NC_005100.4	77941389	77941546	48379	48381	5101	3	158	52.6667	-10.3604	-3.14929	-0.094885	0.198996	0.293881	0.0274753	hypo	0	0	0	NC_005100.4_77941389_77941546	0.367477	0.320274	0.241047	0.246726	0.217349	0.149743	0.193793	0.2351	0.208352	0.145532	0.224024	0.213042	0.281823	0.178313	0.298906	0.264762	NC_005100.4	77869019	77943828	rna-XM_006228345.3	.	-	Gnomon	mRNA	.	ID=rna-XM_006228345.3;Parent=gene-Gltscr1;Dbxref=GeneID:292622,Genbank:XM_006228345.3,RGD:1306385;Name=XM_006228345.3;gbkey=mRNA;gene=Gltscr1;model_evidence=Supporting evidence includes similarity to: 23 ESTs%2C and 100%25 coverage of the annotated genomic feature by RNAseq alignments%2C including 4 samples with support for all annotated introns;product=glioma tumor suppressor candidate region ge…
NC_005100.4	77995891	77995891	48486	48486	5109	1	1	1	-7.49396	-7.49396	-0.203743	0.458905	0.662648	0.0271876	hypo	0	0	0	NC_005100.4_77995891_77995891	0.596152	0.591947	0.767596	0.694899	0.317388	0.507574	0.518084	0.492575	0.496956	0.563125	0.542333	0.444046	0.564577	0.838099	0.707334	0.517485	NC_005100.4	68723021	83090782	aln19	.	+	RefSeq	match	.	ID=aln19;Target=NC_005100.4 68723022 83090782 +;gap_count=0;num_mismatch=0;pct_coverage=100;pct_identity_gap=100
NC_005100.4	77995891	77995891	48486	48486	5109	1	1	1	-7.49396	-7.49396	-0.203743	0.458905	0.662648	0.0271876	hypo	0	0	0	NC_005100.4_77995891_77995891	0.596152	0.591947	0.767596	0.694899	0.317388	0.507574	0.518084	0.492575	0.496956	0.563125	0.542333	0.444046	0.564577	0.838099	0.707334	0.517485	NC_005100.4	77994226	78012836	rna-NM_080585.1	.	+	BestRefSeq	mRNA	.	ID=rna-NM_080585.1;Parent=gene-Napa;Dbxref=GeneID:140673,Genbank:NM_080585.1,RGD:620855;Name=NM_080585.1;Note=The RefSeq transcript has 6 substitutions%2C 4 non-frameshifting indels compared to this genomic sequence;exception=annotated by transcript or proteomic data;gbkey=mRNA;gene=Napa;inference=similar to RNA sequence%2C mRNA (same species):RefSeq:NM_080585.1;product=NSF attachment protein alp…
NC_005100.4	77995891	77995891	48486	48486	5109	1	1	1	-7.49396	-7.49396	-0.203743	0.458905	0.662648	0.0271876	hypo	0	0	0	NC_005100.4_77995891_77995891	0.596152	0.591947	0.767596	0.694899	0.317388	0.507574	0.518084	0.492575	0.496956	0.563125	0.542333	0.444046	0.564577	0.838099	0.707334	0.517485	NC_005100.4	77994226	78012846	gene-Napa	.	+	BestRefSeq%2CGnomon	gene	.	ID=gene-Napa;Dbxref=GeneID:140673,RGD:620855;Name=Napa;description=NSF attachment protein alpha;gbkey=Gene;gene=Napa;gene_biotype=protein_coding;gene_synonym=alpha-SNAP
NC_005100.4	78439839	78439879	48906	48910	5144	5	41	8.2	13.8636	2.80185	0.0882174	0.440741	0.352524	0.0318152	hyper	0	0	0	NC_005100.4_78439839_78439879	0.350312	0.352846	0.344537	0.362399	0.461178	0.432775	0.420851	0.44816	0.414051	0.417338	0.434842	0.347747	0.413677	0.419462	0.358071	0.458445	NC_005100.4	68723021	83090782	aln19	.	+	RefSeq	match	.	ID=aln19;Target=NC_005100.4 68723022 83090782 +;gap_count=0;num_mismatch=0;pct_coverage=100;pct_identity_gap=100
NC_005100.4	78439839	78439879	48906	48910	5144	5	41	8.2	13.8636	2.80185	0.0882174	0.440741	0.352524	0.0318152	hyper	0	0	0	NC_005100.4_78439839_78439879	0.350312	0.352846	0.344537	0.362399	0.461178	0.432775	0.420851	0.44816	0.414051	0.417338	0.434842	0.347747	0.413677	0.419462	0.358071	0.458445	NC_005100.4	78420645	78441841	gene-Npas1	.	-	BestRefSeq%2CGnomon	gene	.	ID=gene-Npas1;Dbxref=GeneID:308387,RGD:1310040;Name=Npas1;description=neuronal PAS domain protein 1;gbkey=Gene;gene=Npas1;gene_biotype=protein_coding
NC_005100.4	78439839	78439879	48906	48910	5144	5	41	8.2	13.8636	2.80185	0.0882174	0.440741	0.352524	0.0318152	hyper	0	0	0	NC_005100.4_78439839_78439879	0.350312	0.352846	0.344537	0.362399	0.461178	0.432775	0.420851	0.44816	0.414051	0.417338	0.434842	0.347747	0.413677	0.419462	0.358071	0.458445	NC_005100.4	78420645	78441841	rna-XM_006228413.2	.	-	Gnomon	mRNA	.	ID=rna-XM_006228413.2;Parent=gene-Npas1;Dbxref=GeneID:308387,Genbank:XM_006228413.2,RGD:1310040;Name=XM_006228413.2;gbkey=mRNA;gene=Npas1;model_evidence=Supporting evidence includes similarity to: 1 mRNA%2C 3 ESTs%2C 4 Proteins%2C and 98%25 coverage of the annotated genomic feature by RNAseq alignments;product=neuronal PAS domain protein 1%2C transcript variant X1;transcript_id=XM_006228413.2
NC_005100.4	78439839	78439879	48906	48910	5144	5	41	8.2	13.8636	2.80185	0.0882174	0.440741	0.352524	0.0318152	hyper	0	0	0	NC_005100.4_78439839_78439879	0.350312	0.352846	0.344537	0.362399	0.461178	0.432775	0.420851	0.44816	0.414051	0.417338	0.434842	0.347747	0.413677	0.419462	0.358071	0.458445	NC_005100.4	78420651	78440738	rna-NM_001107479.1	.	-	BestRefSeq	mRNA	.	ID=rna-NM_001107479.1;Parent=gene-Npas1;Dbxref=GeneID:308387,Genbank:NM_001107479.1,RGD:1310040;Name=NM_001107479.1;gbkey=mRNA;gene=Npas1;product=neuronal PAS domain protein 1;transcript_id=NM_001107479.1
NC_005100.4	78439839	78439879	48906	48910	5144	5	41	8.2	13.8636	2.80185	0.0882174	0.440741	0.352524	0.0318152	hyper	0	0	0	NC_005100.4_78439839_78439879	0.350312	0.352846	0.344537	0.362399	0.461178	0.432775	0.420851	0.44816	0.414051	0.417338	0.434842	0.347747	0.413677	0.419462	0.358071	0.458445	NC_005100.4	78439637	78439873	cds-NP_001100949.1	.	-	BestRefSeq	CDS	1	ID=cds-NP_001100949.1;Parent=rna-NM_001107479.1;Dbxref=GeneID:308387,Genbank:NP_001100949.1,RGD:1310040;Name=NP_001100949.1;gbkey=CDS;gene=Npas1;product=neuronal PAS domain-containing protein 1;protein_id=NP_001100949.1
NC_005100.4	78439839	78439879	48906	48910	5144	5	41	8.2	13.8636	2.80185	0.0882174	0.440741	0.352524	0.0318152	hyper	0	0	0	NC_005100.4_78439839_78439879	0.350312	0.352846	0.344537	0.362399	0.461178	0.432775	0.420851	0.44816	0.414051	0.417338	0.434842	0.347747	0.413677	0.419462	0.358071	0.458445	NC_005100.4	78439637	78439873	cds-XP_006228475.1	.	-	Gnomon	CDS	1	ID=cds-XP_006228475.1;Parent=rna-XM_006228413.2;Dbxref=GeneID:308387,Genbank:XP_006228475.1,RGD:1310040;Name=XP_006228475.1;gbkey=CDS;gene=Npas1;product=neuronal PAS domain-containing protein 1 isoform X1;protein_id=XP_006228475.1
NC_005100.4	78439839	78439879	48906	48910	5144	5	41	8.2	13.8636	2.80185	0.0882174	0.440741	0.352524	0.0318152	hyper	0	0	0	NC_005100.4_78439839_78439879	0.350312	0.352846	0.344537	0.362399	0.461178	0.432775	0.420851	0.44816	0.414051	0.417338	0.434842	0.347747	0.413677	0.419462	0.358071	0.458445	NC_005100.4	78439637	78439873	exon-NM_001107479.1-2	.	-	BestRefSeq	exon	.	ID=exon-NM_001107479.1-2;Parent=rna-NM_001107479.1;Dbxref=GeneID:308387,Genbank:NM_001107479.1,RGD:1310040;gbkey=mRNA;gene=Npas1;product=neuronal PAS domain protein 1;transcript_id=NM_001107479.1
NC_005100.4	78439839	78439879	48906	48910	5144	5	41	8.2	13.8636	2.80185	0.0882174	0.440741	0.352524	0.0318152	hyper	0	0	0	NC_005100.4_78439839_78439879	0.350312	0.352846	0.344537	0.362399	0.461178	0.432775	0.420851	0.44816	0.414051	0.417338	0.434842	0.347747	0.413677	0.419462	0.358071	0.458445	NC_005100.4	78439637	78439873	exon-XM_006228413.2-3	.	-	Gnomon	exon	.	ID=exon-XM_006228413.2-3;Parent=rna-XM_006228413.2;Dbxref=GeneID:308387,Genbank:XM_006228413.2,RGD:1310040;gbkey=mRNA;gene=Npas1;product=neuronal PAS domain protein 1%2C transcript variant X1;transcript_id=XM_006228413.2
NC_005100.4	80253416	80253433	52125	52126	5455	2	18	9	-7.87589	-3.64393	-0.109753	0.452252	0.562005	0.0278706	hypo	0	0	0	NC_005100.4_80253416_80253433	0.514488	0.624751	0.550889	0.557894	0.446086	0.451324	0.428751	0.482848	0.594877	0.522386	0.611776	0.436842	0.583327	0.576512	0.601263	0.653316	NC_005100.4	68723021	83090782	aln19	.	+	RefSeq	match	.	ID=aln19;Target=NC_005100.4 68723022 83090782 +;gap_count=0;num_mismatch=0;pct_coverage=100;pct_identity_gap=100
NC_005100.4	80273154	80273213	52257	52260	5462	4	60	15	14.0616	4.41318	0.0983383	0.404321	0.305983	0.0279736	hyper	0	0	0	NC_005100.4_80273154_80273213	0.260723	0.327928	0.341314	0.293966	0.412236	0.371358	0.410745	0.422945	0.323904	0.420243	0.397969	0.337261	0.343217	0.383012	0.365926	0.292543	NC_005100.4	68723021	83090782	aln19	.	+	RefSeq	match	.	ID=aln19;Target=NC_005100.4 68723022 83090782 +;gap_count=0;num_mismatch=0;pct_coverage=100;pct_identity_gap=100
NC_005100.4	80273154	80273213	52257	52260	5462	4	60	15	14.0616	4.41318	0.0983383	0.404321	0.305983	0.0279736	hyper	0	0	0	NC_005100.4_80273154_80273213	0.260723	0.327928	0.341314	0.293966	0.412236	0.371358	0.410745	0.422945	0.323904	0.420243	0.397969	0.337261	0.343217	0.383012	0.365926	0.292543	NC_005100.4	80271287	80274151	exon-XM_006228495.2-1	.	+	Gnomon	exon	.	ID=exon-XM_006228495.2-1;Parent=rna-XM_006228495.2;Dbxref=GeneID:686781,Genbank:XM_006228495.2,RGD:1593681;gbkey=mRNA;gene=Ppp1r13l;product=protein phosphatase 1%2C regulatory subunit 13 like%2C transcript variant X1;transcript_id=XM_006228495.2
NC_005100.4	80273154	80273213	52257	52260	5462	4	60	15	14.0616	4.41318	0.0983383	0.404321	0.305983	0.0279736	hyper	0	0	0	NC_005100.4_80273154_80273213	0.260723	0.327928	0.341314	0.293966	0.412236	0.371358	0.410745	0.422945	0.323904	0.420243	0.397969	0.337261	0.343217	0.383012	0.365926	0.292543	NC_005100.4	80271287	80290946	gene-Ppp1r13l	.	+	Gnomon	gene	.	ID=gene-Ppp1r13l;Dbxref=GeneID:686781,RGD:1593681;Name=Ppp1r13l;gbkey=Gene;gene=Ppp1r13l;gene_biotype=protein_coding
NC_005100.4	80273154	80273213	52257	52260	5462	4	60	15	14.0616	4.41318	0.0983383	0.404321	0.305983	0.0279736	hyper	0	0	0	NC_005100.4_80273154_80273213	0.260723	0.327928	0.341314	0.293966	0.412236	0.371358	0.410745	0.422945	0.323904	0.420243	0.397969	0.337261	0.343217	0.383012	0.365926	0.292543	NC_005100.4	80271287	80290946	rna-XM_006228495.2	.	+	Gnomon	mRNA	.	ID=rna-XM_006228495.2;Parent=gene-Ppp1r13l;Dbxref=GeneID:686781,Genbank:XM_006228495.2,RGD:1593681;Name=XM_006228495.2;gbkey=mRNA;gene=Ppp1r13l;model_evidence=Supporting evidence includes similarity to: 25 ESTs%2C 3 Proteins%2C and 100%25 coverage of the annotated genomic feature by RNAseq alignments%2C including 6 samples with support for all annotated introns;product=protein phosphatase 1%2C re…
NC_005100.4	80273154	80273213	52257	52260	5462	4	60	15	14.0616	4.41318	0.0983383	0.404321	0.305983	0.0279736	hyper	0	0	0	NC_005100.4_80273154_80273213	0.260723	0.327928	0.341314	0.293966	0.412236	0.371358	0.410745	0.422945	0.323904	0.420243	0.397969	0.337261	0.343217	0.383012	0.365926	0.292543	NC_005100.4	80271287	80290946	rna-XM_008759053.1	.	+	Gnomon	mRNA	.	ID=rna-XM_008759053.1;Parent=gene-Ppp1r13l;Dbxref=GeneID:686781,Genbank:XM_008759053.1,RGD:1593681;Name=XM_008759053.1;gbkey=mRNA;gene=Ppp1r13l;model_evidence=Supporting evidence includes similarity to: 27 ESTs%2C 3 Proteins%2C and 100%25 coverage of the annotated genomic feature by RNAseq alignments%2C including 12 samples with support for all annotated introns;product=protein phosphatase 1%2C r…
NC_005100.4	80273154	80273213	52257	52260	5462	4	60	15	14.0616	4.41318	0.0983383	0.404321	0.305983	0.0279736	hyper	0	0	0	NC_005100.4_80273154_80273213	0.260723	0.327928	0.341314	0.293966	0.412236	0.371358	0.410745	0.422945	0.323904	0.420243	0.397969	0.337261	0.343217	0.383012	0.365926	0.292543	NC_005100.4	80271287	80290946	rna-XM_017590000.1	.	+	Gnomon	mRNA	.	ID=rna-XM_017590000.1;Parent=gene-Ppp1r13l;Dbxref=GeneID:686781,Genbank:XM_017590000.1,RGD:1593681;Name=XM_017590000.1;gbkey=mRNA;gene=Ppp1r13l;model_evidence=Supporting evidence includes similarity to: 24 ESTs%2C 3 Proteins%2C and 100%25 coverage of the annotated genomic feature by RNAseq alignments%2C including 1 sample with support for all annotated introns;product=protein phosphatase 1%2C reg…
NC_005100.4	80273154	80273213	52257	52260	5462	4	60	15	14.0616	4.41318	0.0983383	0.404321	0.305983	0.0279736	hyper	0	0	0	NC_005100.4_80273154_80273213	0.260723	0.327928	0.341314	0.293966	0.412236	0.371358	0.410745	0.422945	0.323904	0.420243	0.397969	0.337261	0.343217	0.383012	0.365926	0.292543	NC_005100.4	80272563	80274151	exon-XM_017590000.1-2	.	+	Gnomon	exon	.	ID=exon-XM_017590000.1-2;Parent=rna-XM_017590000.1;Dbxref=GeneID:686781,Genbank:XM_017590000.1,RGD:1593681;gbkey=mRNA;gene=Ppp1r13l;product=protein phosphatase 1%2C regulatory subunit 13 like%2C transcript variant X2;transcript_id=XM_017590000.1
NC_005100.4	81147282	81147287	54446	54447	5669	2	6	3	-5.67076	-2.83444	-0.0740574	0.904231	0.978289	0.0261191	hypo	0	0	0	NC_005100.4_81147282_81147287	0.987971	0.970722	0.983074	0.971387	0.916922	0.914676	0.829119	0.956207	0.896595	0.984159	0.968894	0.949277	0.974219	0.987206	0.901501	0.986826	NC_005100.4	68723021	83090782	aln19	.	+	RefSeq	match	.	ID=aln19;Target=NC_005100.4 68723022 83090782 +;gap_count=0;num_mismatch=0;pct_coverage=100;pct_identity_gap=100
NC_005100.4	81147282	81147287	54446	54447	5669	2	6	3	-5.67076	-2.83444	-0.0740574	0.904231	0.978289	0.0261191	hypo	0	0	0	NC_005100.4_81147282_81147287	0.987971	0.970722	0.983074	0.971387	0.916922	0.914676	0.829119	0.956207	0.896595	0.984159	0.968894	0.949277	0.974219	0.987206	0.901501	0.986826	NC_005100.4	81137494	81152458	gene-Zfp94	.	-	BestRefSeq%2CGnomon	gene	.	ID=gene-Zfp94;Dbxref=GeneID:499095,RGD:1560430;Name=Zfp94;description=zinc finger protein 94;gbkey=Gene;gene=Zfp94;gene_biotype=protein_coding
NC_005100.4	81147282	81147287	54446	54447	5669	2	6	3	-5.67076	-2.83444	-0.0740574	0.904231	0.978289	0.0261191	hypo	0	0	0	NC_005100.4_81147282_81147287	0.987971	0.970722	0.983074	0.971387	0.916922	0.914676	0.829119	0.956207	0.896595	0.984159	0.968894	0.949277	0.974219	0.987206	0.901501	0.986826	NC_005100.4	81137494	81152458	rna-XM_006228456.3	.	-	Gnomon	mRNA	.	ID=rna-XM_006228456.3;Parent=gene-Zfp94;Dbxref=GeneID:499095,Genbank:XM_006228456.3,RGD:1560430;Name=XM_006228456.3;gbkey=mRNA;gene=Zfp94;model_evidence=Supporting evidence includes similarity to: 4 ESTs%2C 18 Proteins%2C and 100%25 coverage of the annotated genomic feature by RNAseq alignments%2C including 14 samples with support for all annotated introns;product=zinc finger protein 94%2C transc…
NC_005100.4	81147282	81147287	54446	54447	5669	2	6	3	-5.67076	-2.83444	-0.0740574	0.904231	0.978289	0.0261191	hypo	0	0	0	NC_005100.4_81147282_81147287	0.987971	0.970722	0.983074	0.971387	0.916922	0.914676	0.829119	0.956207	0.896595	0.984159	0.968894	0.949277	0.974219	0.987206	0.901501	0.986826	NC_005100.4	81137494	81152458	rna-XR_350157.3	.	-	Gnomon	transcript	.	ID=rna-XR_350157.3;Parent=gene-Zfp94;Dbxref=GeneID:499095,Genbank:XR_350157.3,RGD:1560430;Name=XR_350157.3;gbkey=misc_RNA;gene=Zfp94;model_evidence=Supporting evidence includes similarity to: 1 EST%2C 18 Proteins%2C and 100%25 coverage of the annotated genomic feature by RNAseq alignments%2C including 2 samples with support for all annotated introns;product=zinc finger protein 94%2C transcript va…
NC_005100.4	81147282	81147287	54446	54447	5669	2	6	3	-5.67076	-2.83444	-0.0740574	0.904231	0.978289	0.0261191	hypo	0	0	0	NC_005100.4_81147282_81147287	0.987971	0.970722	0.983074	0.971387	0.916922	0.914676	0.829119	0.956207	0.896595	0.984159	0.968894	0.949277	0.974219	0.987206	0.901501	0.986826	NC_005100.4	81137507	81152384	rna-NM_001037212.2	.	-	BestRefSeq	mRNA	.	ID=rna-NM_001037212.2;Parent=gene-Zfp94;Dbxref=GeneID:499095,Genbank:NM_001037212.2,RGD:1560430;Name=NM_001037212.2;gbkey=mRNA;gene=Zfp94;product=zinc finger protein 94;transcript_id=NM_001037212.2
NC_005100.4	81147282	81147287	54446	54447	5669	2	6	3	-5.67076	-2.83444	-0.0740574	0.904231	0.978289	0.0261191	hypo	0	0	0	NC_005100.4_81147282_81147287	0.987971	0.970722	0.983074	0.971387	0.916922	0.914676	0.829119	0.956207	0.896595	0.984159	0.968894	0.949277	0.974219	0.987206	0.901501	0.986826	NC_005100.4	81137900	81152327	rna-XM_017589555.1	.	-	Gnomon	mRNA	.	ID=rna-XM_017589555.1;Parent=gene-Zfp94;Dbxref=GeneID:499095,Genbank:XM_017589555.1,RGD:1560430;Name=XM_017589555.1;gbkey=mRNA;gene=Zfp94;model_evidence=Supporting evidence includes similarity to: 1 EST%2C 18 Proteins%2C and 100%25 coverage of the annotated genomic feature by RNAseq alignments%2C including 4 samples with support for all annotated introns;product=zinc finger protein 94%2C transcri…
NC_005100.4	81147282	81147287	54446	54447	5669	2	6	3	-5.67076	-2.83444	-0.0740574	0.904231	0.978289	0.0261191	hypo	0	0	0	NC_005100.4_81147282_81147287	0.987971	0.970722	0.983074	0.971387	0.916922	0.914676	0.829119	0.956207	0.896595	0.984159	0.968894	0.949277	0.974219	0.987206	0.901501	0.986826	NC_005100.4	81137900	81152457	rna-XM_008758966.2	.	-	Gnomon	mRNA	.	ID=rna-XM_008758966.2;Parent=gene-Zfp94;Dbxref=GeneID:499095,Genbank:XM_008758966.2,RGD:1560430;Name=XM_008758966.2;gbkey=mRNA;gene=Zfp94;model_evidence=Supporting evidence includes similarity to: 1 EST%2C 18 Proteins%2C and 100%25 coverage of the annotated genomic feature by RNAseq alignments%2C including 41 samples with support for all annotated introns;product=zinc finger protein 94%2C transcr…
NC_005100.4	81147282	81147287	54446	54447	5669	2	6	3	-5.67076	-2.83444	-0.0740574	0.904231	0.978289	0.0261191	hypo	0	0	0	NC_005100.4_81147282_81147287	0.987971	0.970722	0.983074	0.971387	0.916922	0.914676	0.829119	0.956207	0.896595	0.984159	0.968894	0.949277	0.974219	0.987206	0.901501	0.986826	NC_005100.4	81137900	81152458	rna-XM_008758964.2	.	-	Gnomon	mRNA	.	ID=rna-XM_008758964.2;Parent=gene-Zfp94;Dbxref=GeneID:499095,Genbank:XM_008758964.2,RGD:1560430;Name=XM_008758964.2;gbkey=mRNA;gene=Zfp94;model_evidence=Supporting evidence includes similarity to: 1 EST%2C 18 Proteins%2C and 100%25 coverage of the annotated genomic feature by RNAseq alignments%2C including 14 samples with support for all annotated introns;product=zinc finger protein 94%2C transcr…
NC_005100.4	81147282	81147287	54446	54447	5669	2	6	3	-5.67076	-2.83444	-0.0740574	0.904231	0.978289	0.0261191	hypo	0	0	0	NC_005100.4_81147282_81147287	0.987971	0.970722	0.983074	0.971387	0.916922	0.914676	0.829119	0.956207	0.896595	0.984159	0.968894	0.949277	0.974219	0.987206	0.901501	0.986826	NC_005100.4	81137900	81152458	rna-XM_008758965.2	.	-	Gnomon	mRNA	.	ID=rna-XM_008758965.2;Parent=gene-Zfp94;Dbxref=GeneID:499095,Genbank:XM_008758965.2,RGD:1560430;Name=XM_008758965.2;gbkey=mRNA;gene=Zfp94;model_evidence=Supporting evidence includes similarity to: 1 EST%2C 18 Proteins%2C and 100%25 coverage of the annotated genomic feature by RNAseq alignments%2C including 8 samples with support for all annotated introns;product=zinc finger protein 94%2C transcri…
NC_005100.4	81147282	81147287	54446	54447	5669	2	6	3	-5.67076	-2.83444	-0.0740574	0.904231	0.978289	0.0261191	hypo	0	0	0	NC_005100.4_81147282_81147287	0.987971	0.970722	0.983074	0.971387	0.916922	0.914676	0.829119	0.956207	0.896595	0.984159	0.968894	0.949277	0.974219	0.987206	0.901501	0.986826	NC_005100.4	81147254	81147369	exon-NM_001037212.2-3	.	-	BestRefSeq	exon	.	ID=exon-NM_001037212.2-3;Parent=rna-NM_001037212.2;Dbxref=GeneID:499095,Genbank:NM_001037212.2,RGD:1560430;gbkey=mRNA;gene=Zfp94;product=zinc finger protein 94;transcript_id=NM_001037212.2
NC_005100.4	81147282	81147287	54446	54447	5669	2	6	3	-5.67076	-2.83444	-0.0740574	0.904231	0.978289	0.0261191	hypo	0	0	0	NC_005100.4_81147282_81147287	0.987971	0.970722	0.983074	0.971387	0.916922	0.914676	0.829119	0.956207	0.896595	0.984159	0.968894	0.949277	0.974219	0.987206	0.901501	0.986826	NC_005100.4	81147254	81147369	exon-XM_006228456.3-3	.	-	Gnomon	exon	.	ID=exon-XM_006228456.3-3;Parent=rna-XM_006228456.3;Dbxref=GeneID:499095,Genbank:XM_006228456.3,RGD:1560430;gbkey=mRNA;gene=Zfp94;product=zinc finger protein 94%2C transcript variant X4;transcript_id=XM_006228456.3
NC_005100.4	81147282	81147287	54446	54447	5669	2	6	3	-5.67076	-2.83444	-0.0740574	0.904231	0.978289	0.0261191	hypo	0	0	0	NC_005100.4_81147282_81147287	0.987971	0.970722	0.983074	0.971387	0.916922	0.914676	0.829119	0.956207	0.896595	0.984159	0.968894	0.949277	0.974219	0.987206	0.901501	0.986826	NC_005100.4	81147254	81147369	exon-XM_008758964.2-3	.	-	Gnomon	exon	.	ID=exon-XM_008758964.2-3;Parent=rna-XM_008758964.2;Dbxref=GeneID:499095,Genbank:XM_008758964.2,RGD:1560430;gbkey=mRNA;gene=Zfp94;product=zinc finger protein 94%2C transcript variant X1;transcript_id=XM_008758964.2
NC_005100.4	81147282	81147287	54446	54447	5669	2	6	3	-5.67076	-2.83444	-0.0740574	0.904231	0.978289	0.0261191	hypo	0	0	0	NC_005100.4_81147282_81147287	0.987971	0.970722	0.983074	0.971387	0.916922	0.914676	0.829119	0.956207	0.896595	0.984159	0.968894	0.949277	0.974219	0.987206	0.901501	0.986826	NC_005100.4	81147254	81147369	exon-XM_008758965.2-3	.	-	Gnomon	exon	.	ID=exon-XM_008758965.2-3;Parent=rna-XM_008758965.2;Dbxref=GeneID:499095,Genbank:XM_008758965.2,RGD:1560430;gbkey=mRNA;gene=Zfp94;product=zinc finger protein 94%2C transcript variant X3;transcript_id=XM_008758965.2
NC_005100.4	81147282	81147287	54446	54447	5669	2	6	3	-5.67076	-2.83444	-0.0740574	0.904231	0.978289	0.0261191	hypo	0	0	0	NC_005100.4_81147282_81147287	0.987971	0.970722	0.983074	0.971387	0.916922	0.914676	0.829119	0.956207	0.896595	0.984159	0.968894	0.949277	0.974219	0.987206	0.901501	0.986826	NC_005100.4	81147254	81147369	exon-XM_008758966.2-3	.	-	Gnomon	exon	.	ID=exon-XM_008758966.2-3;Parent=rna-XM_008758966.2;Dbxref=GeneID:499095,Genbank:XM_008758966.2,RGD:1560430;gbkey=mRNA;gene=Zfp94;product=zinc finger protein 94%2C transcript variant X6;transcript_id=XM_008758966.2
NC_005100.4	81147282	81147287	54446	54447	5669	2	6	3	-5.67076	-2.83444	-0.0740574	0.904231	0.978289	0.0261191	hypo	0	0	0	NC_005100.4_81147282_81147287	0.987971	0.970722	0.983074	0.971387	0.916922	0.914676	0.829119	0.956207	0.896595	0.984159	0.968894	0.949277	0.974219	0.987206	0.901501	0.986826	NC_005100.4	81147254	81147369	exon-XM_017589555.1-3	.	-	Gnomon	exon	.	ID=exon-XM_017589555.1-3;Parent=rna-XM_017589555.1;Dbxref=GeneID:499095,Genbank:XM_017589555.1,RGD:1560430;gbkey=mRNA;gene=Zfp94;product=zinc finger protein 94%2C transcript variant X2;transcript_id=XM_017589555.1
NC_005100.4	81147282	81147287	54446	54447	5669	2	6	3	-5.67076	-2.83444	-0.0740574	0.904231	0.978289	0.0261191	hypo	0	0	0	NC_005100.4_81147282_81147287	0.987971	0.970722	0.983074	0.971387	0.916922	0.914676	0.829119	0.956207	0.896595	0.984159	0.968894	0.949277	0.974219	0.987206	0.901501	0.986826	NC_005100.4	81147254	81147369	exon-XR_350157.3-3	.	-	Gnomon	exon	.	ID=exon-XR_350157.3-3;Parent=rna-XR_350157.3;Dbxref=GeneID:499095,Genbank:XR_350157.3,RGD:1560430;gbkey=misc_RNA;gene=Zfp94;product=zinc finger protein 94%2C transcript variant X5;transcript_id=XR_350157.3
NC_005100.4	81261186	81261186	54770	54770	5709	1	1	1	3.04788	3.04788	0.0805775	0.785188	0.704611	0.0264372	hyper	0	0	0	NC_005100.4_81261186_81261186	0.751227	0.619884	0.744141	0.703193	0.817499	0.77709	0.789054	0.75711	0.845602	0.820443	0.810398	0.721302	0.814698	0.716485	0.86449	0.82791	NC_005100.4	68723021	83090782	aln19	.	+	RefSeq	match	.	ID=aln19;Target=NC_005100.4 68723022 83090782 +;gap_count=0;num_mismatch=0;pct_coverage=100;pct_identity_gap=100
NC_005100.4	81261186	81261186	54770	54770	5709	1	1	1	3.04788	3.04788	0.0805775	0.785188	0.704611	0.0264372	hyper	0	0	0	NC_005100.4_81261186_81261186	0.751227	0.619884	0.744141	0.703193	0.817499	0.77709	0.789054	0.75711	0.845602	0.820443	0.810398	0.721302	0.814698	0.716485	0.86449	0.82791	NC_005100.4	81259449	81282893	gene-Smg9	.	+	BestRefSeq%2CGnomon	gene	.	ID=gene-Smg9;Dbxref=GeneID:365215,RGD:1309888;Name=Smg9;description=SMG9 nonsense mediated mRNA decay factor;gbkey=Gene;gene=Smg9;gene_biotype=protein_coding;gene_synonym=RGD1309888
NC_005100.4	81261186	81261186	54770	54770	5709	1	1	1	3.04788	3.04788	0.0805775	0.785188	0.704611	0.0264372	hyper	0	0	0	NC_005100.4_81261186_81261186	0.751227	0.619884	0.744141	0.703193	0.817499	0.77709	0.789054	0.75711	0.845602	0.820443	0.810398	0.721302	0.814698	0.716485	0.86449	0.82791	NC_005100.4	81259449	81282893	rna-XM_006228450.3	.	+	Gnomon	mRNA	.	ID=rna-XM_006228450.3;Parent=gene-Smg9;Dbxref=GeneID:365215,Genbank:XM_006228450.3,RGD:1309888;Name=XM_006228450.3;gbkey=mRNA;gene=Smg9;model_evidence=Supporting evidence includes similarity to: 15 ESTs%2C 7 Proteins%2C and 100%25 coverage of the annotated genomic feature by RNAseq alignments%2C including 68 samples with support for all annotated introns;product=SMG9 nonsense mediated mRNA decay …
NC_005100.4	81261186	81261186	54770	54770	5709	1	1	1	3.04788	3.04788	0.0805775	0.785188	0.704611	0.0264372	hyper	0	0	0	NC_005100.4_81261186_81261186	0.751227	0.619884	0.744141	0.703193	0.817499	0.77709	0.789054	0.75711	0.845602	0.820443	0.810398	0.721302	0.814698	0.716485	0.86449	0.82791	NC_005100.4	81260547	81282888	rna-NM_001014243.1	.	+	BestRefSeq	mRNA	.	ID=rna-NM_001014243.1;Parent=gene-Smg9;Dbxref=GeneID:365215,Genbank:NM_001014243.1,RGD:1309888;Name=NM_001014243.1;gbkey=mRNA;gene=Smg9;product=SMG9 nonsense mediated mRNA decay factor;transcript_id=NM_001014243.1
NC_005100.4	81847901	81847901	55908	55908	5817	1	1	1	-3.56384	-3.56384	-0.106287	0.738222	0.844509	0.0298238	hypo	0	0	0	NC_005100.4_81847901_81847901	0.848352	0.856108	0.88052	0.793058	0.718155	0.760293	0.724344	0.750097	0.834252	0.691381	0.797772	0.701609	0.728371	0.854256	0.684664	0.75967	NC_005100.4	68723021	83090782	aln19	.	+	RefSeq	match	.	ID=aln19;Target=NC_005100.4 68723022 83090782 +;gap_count=0;num_mismatch=0;pct_coverage=100;pct_identity_gap=100
NC_005100.4	81890351	81890489	56046	56048	5833	3	139	46.3333	9.05462	3.10085	0.0870726	0.830482	0.743409	0.0288491	hyper	0	0	0	NC_005100.4_81890351_81890489	0.761824	0.697264	0.778106	0.736444	0.852043	0.791572	0.834969	0.843344	0.786024	0.760543	0.862852	0.792864	0.797852	0.868098	0.730522	0.870544	NC_005100.4	68723021	83090782	aln19	.	+	RefSeq	match	.	ID=aln19;Target=NC_005100.4 68723022 83090782 +;gap_count=0;num_mismatch=0;pct_coverage=100;pct_identity_gap=100
NC_005100.4	81890351	81890489	56046	56048	5833	3	139	46.3333	9.05462	3.10085	0.0870726	0.830482	0.743409	0.0288491	hyper	0	0	0	NC_005100.4_81890351_81890489	0.761824	0.697264	0.778106	0.736444	0.852043	0.791572	0.834969	0.843344	0.786024	0.760543	0.862852	0.792864	0.797852	0.868098	0.730522	0.870544	NC_005100.4	81885515	81946714	rna-NM_031508.2	.	-	BestRefSeq	mRNA	.	ID=rna-NM_031508.2;Parent=gene-Grik5;Dbxref=GeneID:24407,Genbank:NM_031508.2,RGD:2735;Name=NM_031508.2;gbkey=mRNA;gene=Grik5;product=glutamate ionotropic receptor kainate type subunit 5;transcript_id=NM_031508.2
NC_005100.4	81890351	81890489	56046	56048	5833	3	139	46.3333	9.05462	3.10085	0.0870726	0.830482	0.743409	0.0288491	hyper	0	0	0	NC_005100.4_81890351_81890489	0.761824	0.697264	0.778106	0.736444	0.852043	0.791572	0.834969	0.843344	0.786024	0.760543	0.862852	0.792864	0.797852	0.868098	0.730522	0.870544	NC_005100.4	81885515	81946731	gene-Grik5	.	-	BestRefSeq%2CGnomon	gene	.	ID=gene-Grik5;Dbxref=GeneID:24407,RGD:2735;Name=Grik5;description=glutamate ionotropic receptor kainate type subunit 5;gbkey=Gene;gene=Grik5;gene_biotype=protein_coding;gene_synonym=GluK5,iGlu5
NC_005100.4	81890351	81890489	56046	56048	5833	3	139	46.3333	9.05462	3.10085	0.0870726	0.830482	0.743409	0.0288491	hyper	0	0	0	NC_005100.4_81890351_81890489	0.761824	0.697264	0.778106	0.736444	0.852043	0.791572	0.834969	0.843344	0.786024	0.760543	0.862852	0.792864	0.797852	0.868098	0.730522	0.870544	NC_005100.4	81885515	81946731	rna-XM_006228382.3	.	-	Gnomon	mRNA	.	ID=rna-XM_006228382.3;Parent=gene-Grik5;Dbxref=GeneID:24407,Genbank:XM_006228382.3,RGD:2735;Name=XM_006228382.3;gbkey=mRNA;gene=Grik5;model_evidence=Supporting evidence includes similarity to: 10 ESTs%2C 2 Proteins%2C and 100%25 coverage of the annotated genomic feature by RNAseq alignments%2C including 28 samples with support for all annotated introns;product=glutamate ionotropic receptor kainat…
NC_005100.4	81890351	81890489	56046	56048	5833	3	139	46.3333	9.05462	3.10085	0.0870726	0.830482	0.743409	0.0288491	hyper	0	0	0	NC_005100.4_81890351_81890489	0.761824	0.697264	0.778106	0.736444	0.852043	0.791572	0.834969	0.843344	0.786024	0.760543	0.862852	0.792864	0.797852	0.868098	0.730522	0.870544	NC_005100.4	81885515	81946731	rna-XM_008758889.2	.	-	Gnomon	mRNA	.	ID=rna-XM_008758889.2;Parent=gene-Grik5;Dbxref=GeneID:24407,Genbank:XM_008758889.2,RGD:2735;Name=XM_008758889.2;gbkey=mRNA;gene=Grik5;model_evidence=Supporting evidence includes similarity to: 10 ESTs%2C 1 Protein%2C and 100%25 coverage of the annotated genomic feature by RNAseq alignments%2C including 16 samples with support for all annotated introns;product=glutamate ionotropic receptor kainate…
NC_005100.4	82143623	82143736	56601	56602	5875	2	114	57	7.6652	4.17018	0.10097	0.760221	0.65925	0.0263511	hyper	0	0	0	NC_005100.4_82143623_82143736	0.701609	0.684206	0.553769	0.697417	0.746564	0.765034	0.791604	0.737681	0.754343	0.878564	0.780913	0.871901	0.690555	0.690881	0.679927	0.754198	NC_005100.4	68723021	83090782	aln19	.	+	RefSeq	match	.	ID=aln19;Target=NC_005100.4 68723022 83090782 +;gap_count=0;num_mismatch=0;pct_coverage=100;pct_identity_gap=100
NC_005100.4	82143623	82143736	56601	56602	5875	2	114	57	7.6652	4.17018	0.10097	0.760221	0.65925	0.0263511	hyper	0	0	0	NC_005100.4_82143623_82143736	0.701609	0.684206	0.553769	0.697417	0.746564	0.765034	0.791604	0.737681	0.754343	0.878564	0.780913	0.871901	0.690555	0.690881	0.679927	0.754198	NC_005100.4	82135439	82163007	gene-Cic	.	+	Gnomon	gene	.	ID=gene-Cic;Dbxref=GeneID:308435,RGD:1310706;Name=Cic;gbkey=Gene;gene=Cic;gene_biotype=protein_coding
NC_005100.4	82143623	82143736	56601	56602	5875	2	114	57	7.6652	4.17018	0.10097	0.760221	0.65925	0.0263511	hyper	0	0	0	NC_005100.4_82143623_82143736	0.701609	0.684206	0.553769	0.697417	0.746564	0.765034	0.791604	0.737681	0.754343	0.878564	0.780913	0.871901	0.690555	0.690881	0.679927	0.754198	NC_005100.4	82135439	82163007	rna-XM_008758934.2	.	+	Gnomon	mRNA	.	ID=rna-XM_008758934.2;Parent=gene-Cic;Dbxref=GeneID:308435,Genbank:XM_008758934.2,RGD:1310706;Name=XM_008758934.2;gbkey=mRNA;gene=Cic;model_evidence=Supporting evidence includes similarity to: 34 ESTs%2C 1 Protein%2C and 100%25 coverage of the annotated genomic feature by RNAseq alignments%2C including 35 samples with support for all annotated introns;product=capicua transcriptional repressor%2C …
NC_005100.4	82143623	82143736	56601	56602	5875	2	114	57	7.6652	4.17018	0.10097	0.760221	0.65925	0.0263511	hyper	0	0	0	NC_005100.4_82143623_82143736	0.701609	0.684206	0.553769	0.697417	0.746564	0.765034	0.791604	0.737681	0.754343	0.878564	0.780913	0.871901	0.690555	0.690881	0.679927	0.754198	NC_005100.4	82136485	82163007	rna-XM_008758933.2	.	+	Gnomon	mRNA	.	ID=rna-XM_008758933.2;Parent=gene-Cic;Dbxref=GeneID:308435,Genbank:XM_008758933.2,RGD:1310706;Name=XM_008758933.2;gbkey=mRNA;gene=Cic;model_evidence=Supporting evidence includes similarity to: 34 ESTs%2C 1 Protein%2C and 100%25 coverage of the annotated genomic feature by RNAseq alignments%2C including 49 samples with support for all annotated introns;product=capicua transcriptional repressor%2C …
NC_005100.4	82143623	82143736	56601	56602	5875	2	114	57	7.6652	4.17018	0.10097	0.760221	0.65925	0.0263511	hyper	0	0	0	NC_005100.4_82143623_82143736	0.701609	0.684206	0.553769	0.697417	0.746564	0.765034	0.791604	0.737681	0.754343	0.878564	0.780913	0.871901	0.690555	0.690881	0.679927	0.754198	NC_005100.4	82136485	82163007	rna-XM_008758935.2	.	+	Gnomon	mRNA	.	ID=rna-XM_008758935.2;Parent=gene-Cic;Dbxref=GeneID:308435,Genbank:XM_008758935.2,RGD:1310706;Name=XM_008758935.2;gbkey=mRNA;gene=Cic;model_evidence=Supporting evidence includes similarity to: 34 ESTs%2C and 100%25 coverage of the annotated genomic feature by RNAseq alignments%2C including 59 samples with support for all annotated introns;product=capicua transcriptional repressor%2C transcript va…
NC_005100.4	82143623	82143736	56601	56602	5875	2	114	57	7.6652	4.17018	0.10097	0.760221	0.65925	0.0263511	hyper	0	0	0	NC_005100.4_82143623_82143736	0.701609	0.684206	0.553769	0.697417	0.746564	0.765034	0.791604	0.737681	0.754343	0.878564	0.780913	0.871901	0.690555	0.690881	0.679927	0.754198	NC_005100.4	82136485	82163007	rna-XM_008758936.2	.	+	Gnomon	mRNA	.	ID=rna-XM_008758936.2;Parent=gene-Cic;Dbxref=GeneID:308435,Genbank:XM_008758936.2,RGD:1310706;Name=XM_008758936.2;gbkey=mRNA;gene=Cic;model_evidence=Supporting evidence includes similarity to: 31 ESTs%2C and 100%25 coverage of the annotated genomic feature by RNAseq alignments%2C including 49 samples with support for all annotated introns;product=capicua transcriptional repressor%2C transcript va…
NC_005100.4	82143623	82143736	56601	56602	5875	2	114	57	7.6652	4.17018	0.10097	0.760221	0.65925	0.0263511	hyper	0	0	0	NC_005100.4_82143623_82143736	0.701609	0.684206	0.553769	0.697417	0.746564	0.765034	0.791604	0.737681	0.754343	0.878564	0.780913	0.871901	0.690555	0.690881	0.679927	0.754198	NC_005100.4	82136485	82163007	rna-XM_008758937.2	.	+	Gnomon	mRNA	.	ID=rna-XM_008758937.2;Parent=gene-Cic;Dbxref=GeneID:308435,Genbank:XM_008758937.2,RGD:1310706;Name=XM_008758937.2;gbkey=mRNA;gene=Cic;model_evidence=Supporting evidence includes similarity to: 34 ESTs%2C and 100%25 coverage of the annotated genomic feature by RNAseq alignments%2C including 50 samples with support for all annotated introns;product=capicua transcriptional repressor%2C transcript va…
NC_005100.4	82143623	82143736	56601	56602	5875	2	114	57	7.6652	4.17018	0.10097	0.760221	0.65925	0.0263511	hyper	0	0	0	NC_005100.4_82143623_82143736	0.701609	0.684206	0.553769	0.697417	0.746564	0.765034	0.791604	0.737681	0.754343	0.878564	0.780913	0.871901	0.690555	0.690881	0.679927	0.754198	NC_005100.4	82136485	82163007	rna-XM_017590018.1	.	+	Gnomon	mRNA	.	ID=rna-XM_017590018.1;Parent=gene-Cic;Dbxref=GeneID:308435,Genbank:XM_017590018.1,RGD:1310706;Name=XM_017590018.1;gbkey=mRNA;gene=Cic;model_evidence=Supporting evidence includes similarity to: 31 ESTs%2C 1 Protein%2C and 100%25 coverage of the annotated genomic feature by RNAseq alignments%2C including 60 samples with support for all annotated introns;product=capicua transcriptional repressor%2C …
NC_005100.4	82370473	82370493	57476	57478	5952	3	21	7	8.1239	2.71283	0.085261	0.791684	0.706423	0.0314848	hyper	0	0	0	NC_005100.4_82370473_82370493	0.668334	0.734147	0.740315	0.682894	0.791283	0.780937	0.809458	0.785056	0.829401	0.806885	0.844359	0.755012	0.747206	0.719898	0.783512	0.689533	NC_005100.4	68723021	83090782	aln19	.	+	RefSeq	match	.	ID=aln19;Target=NC_005100.4 68723022 83090782 +;gap_count=0;num_mismatch=0;pct_coverage=100;pct_identity_gap=100
NC_005100.4	82370473	82370493	57476	57478	5952	3	21	7	8.1239	2.71283	0.085261	0.791684	0.706423	0.0314848	hyper	0	0	0	NC_005100.4_82370473_82370493	0.668334	0.734147	0.740315	0.682894	0.791283	0.780937	0.809458	0.785056	0.829401	0.806885	0.844359	0.755012	0.747206	0.719898	0.783512	0.689533	NC_005100.4	82244898	82405267	gene-LOC102549342	.	+	Gnomon	gene	.	ID=gene-LOC102549342;Dbxref=GeneID:102549342,RGD:7639269;Name=LOC102549342;gbkey=Gene;gene=LOC102549342;gene_biotype=lncRNA
NC_005100.4	82370473	82370493	57476	57478	5952	3	21	7	8.1239	2.71283	0.085261	0.791684	0.706423	0.0314848	hyper	0	0	0	NC_005100.4_82370473_82370493	0.668334	0.734147	0.740315	0.682894	0.791283	0.780937	0.809458	0.785056	0.829401	0.806885	0.844359	0.755012	0.747206	0.719898	0.783512	0.689533	NC_005100.4	82244898	82405267	rna-XR_001835694.1	.	+	Gnomon	lnc_RNA	.	ID=rna-XR_001835694.1;Parent=gene-LOC102549342;Dbxref=GeneID:102549342,Genbank:XR_001835694.1,RGD:7639269;Name=XR_001835694.1;gbkey=ncRNA;gene=LOC102549342;model_evidence=Supporting evidence includes similarity to: 3 ESTs%2C and 100%25 coverage of the annotated genomic feature by RNAseq alignments;product=uncharacterized LOC102549342%2C transcript variant X1;transcript_id=XR_001835694.1
NC_005100.4	82370473	82370493	57476	57478	5952	3	21	7	8.1239	2.71283	0.085261	0.791684	0.706423	0.0314848	hyper	0	0	0	NC_005100.4_82370473_82370493	0.668334	0.734147	0.740315	0.682894	0.791283	0.780937	0.809458	0.785056	0.829401	0.806885	0.844359	0.755012	0.747206	0.719898	0.783512	0.689533	NC_005100.4	82370440	82371202	exon-XR_350173.3-2	.	-	Gnomon	exon	.	ID=exon-XR_350173.3-2;Parent=rna-XR_350173.3;Dbxref=GeneID:102549282,Genbank:XR_350173.3,RGD:7621660;gbkey=ncRNA;gene=LOC102549282;product=uncharacterized LOC102549282;transcript_id=XR_350173.3
NC_005100.4	82370473	82370493	57476	57478	5952	3	21	7	8.1239	2.71283	0.085261	0.791684	0.706423	0.0314848	hyper	0	0	0	NC_005100.4_82370473_82370493	0.668334	0.734147	0.740315	0.682894	0.791283	0.780937	0.809458	0.785056	0.829401	0.806885	0.844359	0.755012	0.747206	0.719898	0.783512	0.689533	NC_005100.4	82370440	82372209	gene-LOC102549282	.	-	Gnomon	gene	.	ID=gene-LOC102549282;Dbxref=GeneID:102549282,RGD:7621660;Name=LOC102549282;gbkey=Gene;gene=LOC102549282;gene_biotype=lncRNA
NC_005100.4	82370473	82370493	57476	57478	5952	3	21	7	8.1239	2.71283	0.085261	0.791684	0.706423	0.0314848	hyper	0	0	0	NC_005100.4_82370473_82370493	0.668334	0.734147	0.740315	0.682894	0.791283	0.780937	0.809458	0.785056	0.829401	0.806885	0.844359	0.755012	0.747206	0.719898	0.783512	0.689533	NC_005100.4	82370440	82372209	rna-XR_350173.3	.	-	Gnomon	lnc_RNA	.	ID=rna-XR_350173.3;Parent=gene-LOC102549282;Dbxref=GeneID:102549282,Genbank:XR_350173.3,RGD:7621660;Name=XR_350173.3;gbkey=ncRNA;gene=LOC102549282;model_evidence=Supporting evidence includes similarity to: 6 ESTs%2C and 100%25 coverage of the annotated genomic feature by RNAseq alignments%2C including 15 samples with support for all annotated introns;product=uncharacterized LOC102549282;transcrip…
NC_005100.4	84746059	84746147	60720	60722	6270	3	89	29.6667	-11.7392	-3.30967	-0.102055	0.281793	0.383848	0.0260805	hypo	0	0	0	NC_005100.4_84746059_84746147	0.428303	0.37315	0.364138	0.3698	0.34595	0.231037	0.320972	0.229212	0.615052	0.327122	0.293578	0.385903	0.373415	0.328778	0.303457	0.273607	NC_005100.4	83100782	95381076	aln20	.	+	RefSeq	match	.	ID=aln20;Target=NC_005100.4 83100783 95381076 +;gap_count=0;num_mismatch=0;pct_coverage=100;pct_identity_gap=100
NC_005100.4	89322700	89322700	67059	67059	6825	1	1	1	-2.84717	-2.84717	-0.0778564	0.892115	0.969971	0.0273452	hypo	0	0	0	NC_005100.4_89322700_89322700	0.97079	0.978471	0.954255	0.976369	0.927667	0.919163	0.87274	0.84889	0.944163	0.915987	0.964725	0.935815	0.894217	0.920924	0.917217	0.990826	NC_005100.4	83100782	95381076	aln20	.	+	RefSeq	match	.	ID=aln20;Target=NC_005100.4 83100783 95381076 +;gap_count=0;num_mismatch=0;pct_coverage=100;pct_identity_gap=100
NC_005100.4	89322700	89322700	67059	67059	6825	1	1	1	-2.84717	-2.84717	-0.0778564	0.892115	0.969971	0.0273452	hypo	0	0	0	NC_005100.4_89322700_89322700	0.97079	0.978471	0.954255	0.976369	0.927667	0.919163	0.87274	0.84889	0.944163	0.915987	0.964725	0.935815	0.894217	0.920924	0.917217	0.990826	NC_005100.4	89313474	89329487	rna-XM_008759152.2	.	-	Gnomon	mRNA	.	ID=rna-XM_008759152.2;Parent=gene-Cd22;Dbxref=GeneID:308501,Genbank:XM_008759152.2,RGD:1311610;Name=XM_008759152.2;gbkey=mRNA;gene=Cd22;model_evidence=Supporting evidence includes similarity to: 2 mRNAs%2C 8 ESTs%2C 10 Proteins%2C and 89%25 coverage of the annotated genomic feature by RNAseq alignments%2C including 20 samples with support for all annotated introns;product=CD22 molecule%2C transcr…
NC_005100.4	89322700	89322700	67059	67059	6825	1	1	1	-2.84717	-2.84717	-0.0778564	0.892115	0.969971	0.0273452	hypo	0	0	0	NC_005100.4_89322700_89322700	0.97079	0.978471	0.954255	0.976369	0.927667	0.919163	0.87274	0.84889	0.944163	0.915987	0.964725	0.935815	0.894217	0.920924	0.917217	0.990826	NC_005100.4	89313474	89329902	gene-Cd22	.	-	BestRefSeq%2CGnomon	gene	.	ID=gene-Cd22;Dbxref=GeneID:308501,RGD:1311610;Name=Cd22;description=CD22 molecule;gbkey=Gene;gene=Cd22;gene_biotype=protein_coding
NC_005100.4	89322700	89322700	67059	67059	6825	1	1	1	-2.84717	-2.84717	-0.0778564	0.892115	0.969971	0.0273452	hypo	0	0	0	NC_005100.4_89322700_89322700	0.97079	0.978471	0.954255	0.976369	0.927667	0.919163	0.87274	0.84889	0.944163	0.915987	0.964725	0.935815	0.894217	0.920924	0.917217	0.990826	NC_005100.4	89313474	89329902	rna-XM_006228828.3	.	-	Gnomon	mRNA	.	ID=rna-XM_006228828.3;Parent=gene-Cd22;Dbxref=GeneID:308501,Genbank:XM_006228828.3,RGD:1311610;Name=XM_006228828.3;gbkey=mRNA;gene=Cd22;model_evidence=Supporting evidence includes similarity to: 1 mRNA%2C 8 ESTs%2C 10 Proteins%2C and 89%25 coverage of the annotated genomic feature by RNAseq alignments%2C including 24 samples with support for all annotated introns;product=CD22 molecule%2C transcri…
NC_005100.4	89322700	89322700	67059	67059	6825	1	1	1	-2.84717	-2.84717	-0.0778564	0.892115	0.969971	0.0273452	hypo	0	0	0	NC_005100.4_89322700_89322700	0.97079	0.978471	0.954255	0.976369	0.927667	0.919163	0.87274	0.84889	0.944163	0.915987	0.964725	0.935815	0.894217	0.920924	0.917217	0.990826	NC_005100.4	89314557	89329418	rna-NM_001107503.1	.	-	BestRefSeq	mRNA	.	ID=rna-NM_001107503.1;Parent=gene-Cd22;Dbxref=GeneID:308501,Genbank:NM_001107503.1,RGD:1311610;Name=NM_001107503.1;gbkey=mRNA;gene=Cd22;product=CD22 molecule;transcript_id=NM_001107503.1
NC_005100.4	89322700	89322700	67059	67059	6825	1	1	1	-2.84717	-2.84717	-0.0778564	0.892115	0.969971	0.0273452	hypo	0	0	0	NC_005100.4_89322700_89322700	0.97079	0.978471	0.954255	0.976369	0.927667	0.919163	0.87274	0.84889	0.944163	0.915987	0.964725	0.935815	0.894217	0.920924	0.917217	0.990826	NC_005100.4	89314672	89329487	rna-XM_008759153.2	.	-	Gnomon	mRNA	.	ID=rna-XM_008759153.2;Parent=gene-Cd22;Dbxref=GeneID:308501,Genbank:XM_008759153.2,RGD:1311610;Name=XM_008759153.2;gbkey=mRNA;gene=Cd22;model_evidence=Supporting evidence includes similarity to: 5 ESTs%2C 10 Proteins%2C and 100%25 coverage of the annotated genomic feature by RNAseq alignments%2C including 45 samples with support for all annotated introns;product=CD22 molecule%2C transcript varian…
NC_005100.4	89322700	89322700	67059	67059	6825	1	1	1	-2.84717	-2.84717	-0.0778564	0.892115	0.969971	0.0273452	hypo	0	0	0	NC_005100.4_89322700_89322700	0.97079	0.978471	0.954255	0.976369	0.927667	0.919163	0.87274	0.84889	0.944163	0.915987	0.964725	0.935815	0.894217	0.920924	0.917217	0.990826	NC_005100.4	89315223	89329487	rna-XM_008759154.2	.	-	Gnomon	mRNA	.	ID=rna-XM_008759154.2;Parent=gene-Cd22;Dbxref=GeneID:308501,Genbank:XM_008759154.2,RGD:1311610;Name=XM_008759154.2;gbkey=mRNA;gene=Cd22;model_evidence=Supporting evidence includes similarity to: 2 ESTs%2C 1 Protein%2C and 100%25 coverage of the annotated genomic feature by RNAseq alignments%2C including 33 samples with support for all annotated introns;product=CD22 molecule%2C transcript variant …
NC_005100.4	90037176	90037236	67984	67985	6926	2	61	30.5	6.69787	3.80421	0.0914929	0.507926	0.416433	0.02732	hyper	0	0	0	NC_005100.4_90037176_90037236	0.414056	0.465846	0.373353	0.412477	0.600783	0.475733	0.48319	0.471996	0.515961	0.534021	0.448776	0.44496	0.422778	0.385514	0.448616	0.546045	NC_005100.4	83100782	95381076	aln20	.	+	RefSeq	match	.	ID=aln20;Target=NC_005100.4 83100783 95381076 +;gap_count=0;num_mismatch=0;pct_coverage=100;pct_identity_gap=100
NC_005100.4	90683336	90683336	69331	69331	7048	1	1	1	5.19843	5.19843	0.152761	0.603829	0.451067	0.0293861	hyper	0	0	0	NC_005100.4_90683336_90683336	0.419993	0.488349	0.425466	0.470461	0.61448	0.593802	0.652023	0.55501	0.662539	0.323268	0.504218	0.413214	0.439014	0.600642	0.60978	0.705229	NC_005100.4	83100782	95381076	aln20	.	+	RefSeq	match	.	ID=aln20;Target=NC_005100.4 83100783 95381076 +;gap_count=0;num_mismatch=0;pct_coverage=100;pct_identity_gap=100
NC_005100.4	90683336	90683336	69331	69331	7048	1	1	1	5.19843	5.19843	0.152761	0.603829	0.451067	0.0293861	hyper	0	0	0	NC_005100.4_90683336_90683336	0.419993	0.488349	0.425466	0.470461	0.61448	0.593802	0.652023	0.55501	0.662539	0.323268	0.504218	0.413214	0.439014	0.600642	0.60978	0.705229	NC_005100.4	90542094	90684929	rna-XM_006228853.3	.	-	Gnomon	mRNA	.	ID=rna-XM_006228853.3;Parent=gene-Chst8;Dbxref=GeneID:308511,Genbank:XM_006228853.3,RGD:1308979;Name=XM_006228853.3;gbkey=mRNA;gene=Chst8;model_evidence=Supporting evidence includes similarity to: 4 ESTs%2C 8 Proteins%2C and 100%25 coverage of the annotated genomic feature by RNAseq alignments%2C including 5 samples with support for all annotated introns;product=carbohydrate sulfotransferase 8%2C…
NC_005100.4	90683336	90683336	69331	69331	7048	1	1	1	5.19843	5.19843	0.152761	0.603829	0.451067	0.0293861	hyper	0	0	0	NC_005100.4_90683336_90683336	0.419993	0.488349	0.425466	0.470461	0.61448	0.593802	0.652023	0.55501	0.662539	0.323268	0.504218	0.413214	0.439014	0.600642	0.60978	0.705229	NC_005100.4	90542094	90685257	gene-Chst8	.	-	BestRefSeq%2CGnomon	gene	.	ID=gene-Chst8;Dbxref=GeneID:308511,RGD:1308979;Name=Chst8;description=carbohydrate sulfotransferase 8;gbkey=Gene;gene=Chst8;gene_biotype=protein_coding
NC_005100.4	90683336	90683336	69331	69331	7048	1	1	1	5.19843	5.19843	0.152761	0.603829	0.451067	0.0293861	hyper	0	0	0	NC_005100.4_90683336_90683336	0.419993	0.488349	0.425466	0.470461	0.61448	0.593802	0.652023	0.55501	0.662539	0.323268	0.504218	0.413214	0.439014	0.600642	0.60978	0.705229	NC_005100.4	90542094	90685257	rna-NM_001107504.2	.	-	BestRefSeq	mRNA	.	ID=rna-NM_001107504.2;Parent=gene-Chst8;Dbxref=GeneID:308511,Genbank:NM_001107504.2,RGD:1308979;Name=NM_001107504.2;gbkey=mRNA;gene=Chst8;product=carbohydrate sulfotransferase 8;transcript_id=NM_001107504.2
NC_005100.4	93943336	93943336	73711	73711	7462	1	1	1	-2.76744	-2.76744	-0.0914059	0.339838	0.431243	0.033029	hypo	0	0	0	NC_005100.4_93943336_93943336	0.410234	0.466641	0.425304	0.422794	0.346193	0.404679	0.27723	0.331249	0.390476	0.400086	0.383217	0.502172	0.487341	0.46657	0.421809	0.564798	NC_005100.4	83100782	95381076	aln20	.	+	RefSeq	match	.	ID=aln20;Target=NC_005100.4 83100783 95381076 +;gap_count=0;num_mismatch=0;pct_coverage=100;pct_identity_gap=100
NC_005100.4	93943336	93943336	73711	73711	7462	1	1	1	-2.76744	-2.76744	-0.0914059	0.339838	0.431243	0.033029	hypo	0	0	0	NC_005100.4_93943336_93943336	0.410234	0.466641	0.425304	0.422794	0.346193	0.404679	0.27723	0.331249	0.390476	0.400086	0.383217	0.502172	0.487341	0.46657	0.421809	0.564798	NC_005100.4	93689113	94094518	rna-XM_008759274.2	.	-	Gnomon	mRNA	.	ID=rna-XM_008759274.2;Parent=gene-Zfp536;Dbxref=GeneID:292820,Genbank:XM_008759274.2,RGD:1563363;Name=XM_008759274.2;gbkey=mRNA;gene=Zfp536;model_evidence=Supporting evidence includes similarity to: 15 ESTs%2C 1 Protein%2C and 100%25 coverage of the annotated genomic feature by RNAseq alignments%2C including 1 sample with support for all annotated introns;product=zinc finger protein 536%2C transc…
NC_005100.4	93943336	93943336	73711	73711	7462	1	1	1	-2.76744	-2.76744	-0.0914059	0.339838	0.431243	0.033029	hypo	0	0	0	NC_005100.4_93943336_93943336	0.410234	0.466641	0.425304	0.422794	0.346193	0.404679	0.27723	0.331249	0.390476	0.400086	0.383217	0.502172	0.487341	0.46657	0.421809	0.564798	NC_005100.4	93689113	94105019	rna-XM_008759273.2	.	-	Gnomon	mRNA	.	ID=rna-XM_008759273.2;Parent=gene-Zfp536;Dbxref=GeneID:292820,Genbank:XM_008759273.2,RGD:1563363;Name=XM_008759273.2;gbkey=mRNA;gene=Zfp536;model_evidence=Supporting evidence includes similarity to: 15 ESTs%2C 1 Protein%2C and 100%25 coverage of the annotated genomic feature by RNAseq alignments%2C including 2 samples with support for all annotated introns;product=zinc finger protein 536%2C trans…
NC_005100.4	93943336	93943336	73711	73711	7462	1	1	1	-2.76744	-2.76744	-0.0914059	0.339838	0.431243	0.033029	hypo	0	0	0	NC_005100.4_93943336_93943336	0.410234	0.466641	0.425304	0.422794	0.346193	0.404679	0.27723	0.331249	0.390476	0.400086	0.383217	0.502172	0.487341	0.46657	0.421809	0.564798	NC_005100.4	93689113	94151710	rna-XM_008759268.2	.	-	Gnomon	mRNA	.	ID=rna-XM_008759268.2;Parent=gene-Zfp536;Dbxref=GeneID:292820,Genbank:XM_008759268.2,RGD:1563363;Name=XM_008759268.2;gbkey=mRNA;gene=Zfp536;model_evidence=Supporting evidence includes similarity to: 15 ESTs%2C 1 Protein%2C and 100%25 coverage of the annotated genomic feature by RNAseq alignments%2C including 3 samples with support for all annotated introns;product=zinc finger protein 536%2C trans…
NC_005100.4	93943336	93943336	73711	73711	7462	1	1	1	-2.76744	-2.76744	-0.0914059	0.339838	0.431243	0.033029	hypo	0	0	0	NC_005100.4_93943336_93943336	0.410234	0.466641	0.425304	0.422794	0.346193	0.404679	0.27723	0.331249	0.390476	0.400086	0.383217	0.502172	0.487341	0.46657	0.421809	0.564798	NC_005100.4	93689113	94151710	rna-XM_008759269.2	.	-	Gnomon	mRNA	.	ID=rna-XM_008759269.2;Parent=gene-Zfp536;Dbxref=GeneID:292820,Genbank:XM_008759269.2,RGD:1563363;Name=XM_008759269.2;gbkey=mRNA;gene=Zfp536;model_evidence=Supporting evidence includes similarity to: 15 ESTs%2C 1 Protein%2C and 100%25 coverage of the annotated genomic feature by RNAseq alignments%2C including 5 samples with support for all annotated introns;product=zinc finger protein 536%2C trans…
NC_005100.4	93943336	93943336	73711	73711	7462	1	1	1	-2.76744	-2.76744	-0.0914059	0.339838	0.431243	0.033029	hypo	0	0	0	NC_005100.4_93943336_93943336	0.410234	0.466641	0.425304	0.422794	0.346193	0.404679	0.27723	0.331249	0.390476	0.400086	0.383217	0.502172	0.487341	0.46657	0.421809	0.564798	NC_005100.4	93689113	94151710	rna-XM_008759271.2	.	-	Gnomon	mRNA	.	ID=rna-XM_008759271.2;Parent=gene-Zfp536;Dbxref=GeneID:292820,Genbank:XM_008759271.2,RGD:1563363;Name=XM_008759271.2;gbkey=mRNA;gene=Zfp536;model_evidence=Supporting evidence includes similarity to: 15 ESTs%2C 1 Protein%2C and 100%25 coverage of the annotated genomic feature by RNAseq alignments%2C including 4 samples with support for all annotated introns;product=zinc finger protein 536%2C trans…
NC_005100.4	93943336	93943336	73711	73711	7462	1	1	1	-2.76744	-2.76744	-0.0914059	0.339838	0.431243	0.033029	hypo	0	0	0	NC_005100.4_93943336_93943336	0.410234	0.466641	0.425304	0.422794	0.346193	0.404679	0.27723	0.331249	0.390476	0.400086	0.383217	0.502172	0.487341	0.46657	0.421809	0.564798	NC_005100.4	93689113	94151710	rna-XM_017590071.1	.	-	Gnomon	mRNA	.	ID=rna-XM_017590071.1;Parent=gene-Zfp536;Dbxref=GeneID:292820,Genbank:XM_017590071.1,RGD:1563363;Name=XM_017590071.1;gbkey=mRNA;gene=Zfp536;model_evidence=Supporting evidence includes similarity to: 16 ESTs%2C 1 Protein%2C and 100%25 coverage of the annotated genomic feature by RNAseq alignments%2C including 3 samples with support for all annotated introns;product=zinc finger protein 536%2C trans…
NC_005100.4	93943336	93943336	73711	73711	7462	1	1	1	-2.76744	-2.76744	-0.0914059	0.339838	0.431243	0.033029	hypo	0	0	0	NC_005100.4_93943336_93943336	0.410234	0.466641	0.425304	0.422794	0.346193	0.404679	0.27723	0.331249	0.390476	0.400086	0.383217	0.502172	0.487341	0.46657	0.421809	0.564798	NC_005100.4	93689113	94152148	rna-XM_017590072.1	.	-	Gnomon	mRNA	.	ID=rna-XM_017590072.1;Parent=gene-Zfp536;Dbxref=GeneID:292820,Genbank:XM_017590072.1,RGD:1563363;Name=XM_017590072.1;gbkey=mRNA;gene=Zfp536;model_evidence=Supporting evidence includes similarity to: 15 ESTs%2C 1 Protein%2C and 100%25 coverage of the annotated genomic feature by RNAseq alignments%2C including 2 samples with support for all annotated introns;product=zinc finger protein 536%2C trans…
NC_005100.4	93943336	93943336	73711	73711	7462	1	1	1	-2.76744	-2.76744	-0.0914059	0.339838	0.431243	0.033029	hypo	0	0	0	NC_005100.4_93943336_93943336	0.410234	0.466641	0.425304	0.422794	0.346193	0.404679	0.27723	0.331249	0.390476	0.400086	0.383217	0.502172	0.487341	0.46657	0.421809	0.564798	NC_005100.4	93689113	94154195	rna-XM_008759272.2	.	-	Gnomon	mRNA	.	ID=rna-XM_008759272.2;Parent=gene-Zfp536;Dbxref=GeneID:292820,Genbank:XM_008759272.2,RGD:1563363;Name=XM_008759272.2;gbkey=mRNA;gene=Zfp536;model_evidence=Supporting evidence includes similarity to: 15 ESTs%2C 1 Protein%2C and 100%25 coverage of the annotated genomic feature by RNAseq alignments%2C including 6 samples with support for all annotated introns;product=zinc finger protein 536%2C trans…
NC_005100.4	93943336	93943336	73711	73711	7462	1	1	1	-2.76744	-2.76744	-0.0914059	0.339838	0.431243	0.033029	hypo	0	0	0	NC_005100.4_93943336_93943336	0.410234	0.466641	0.425304	0.422794	0.346193	0.404679	0.27723	0.331249	0.390476	0.400086	0.383217	0.502172	0.487341	0.46657	0.421809	0.564798	NC_005100.4	93689113	94154195	rna-XM_017590070.1	.	-	Gnomon	mRNA	.	ID=rna-XM_017590070.1;Parent=gene-Zfp536;Dbxref=GeneID:292820,Genbank:XM_017590070.1,RGD:1563363;Name=XM_017590070.1;gbkey=mRNA;gene=Zfp536;model_evidence=Supporting evidence includes similarity to: 15 ESTs%2C 1 Protein%2C and 100%25 coverage of the annotated genomic feature by RNAseq alignments%2C including 1 sample with support for all annotated introns;product=zinc finger protein 536%2C transc…
NC_005100.4	93943336	93943336	73711	73711	7462	1	1	1	-2.76744	-2.76744	-0.0914059	0.339838	0.431243	0.033029	hypo	0	0	0	NC_005100.4_93943336_93943336	0.410234	0.466641	0.425304	0.422794	0.346193	0.404679	0.27723	0.331249	0.390476	0.400086	0.383217	0.502172	0.487341	0.46657	0.421809	0.564798	NC_005100.4	93689113	94155457	gene-Zfp536	.	-	Gnomon	gene	.	ID=gene-Zfp536;Dbxref=GeneID:292820,RGD:1563363;Name=Zfp536;gbkey=Gene;gene=Zfp536;gene_biotype=protein_coding
NC_005100.4	93943336	93943336	73711	73711	7462	1	1	1	-2.76744	-2.76744	-0.0914059	0.339838	0.431243	0.033029	hypo	0	0	0	NC_005100.4_93943336_93943336	0.410234	0.466641	0.425304	0.422794	0.346193	0.404679	0.27723	0.331249	0.390476	0.400086	0.383217	0.502172	0.487341	0.46657	0.421809	0.564798	NC_005100.4	93689113	94155457	rna-XM_008759270.2	.	-	Gnomon	mRNA	.	ID=rna-XM_008759270.2;Parent=gene-Zfp536;Dbxref=GeneID:292820,Genbank:XM_008759270.2,RGD:1563363;Name=XM_008759270.2;gbkey=mRNA;gene=Zfp536;model_evidence=Supporting evidence includes similarity to: 16 ESTs%2C 1 Protein%2C and 100%25 coverage of the annotated genomic feature by RNAseq alignments%2C including 6 samples with support for all annotated introns;product=zinc finger protein 536%2C trans…
NC_005100.4	94256534	94256618	74408	74410	7530	3	85	28.3333	-8.38258	-2.77298	-0.0693227	0.811566	0.880889	0.0248096	hypo	0	0	0	NC_005100.4_94256534_94256618	0.883717	0.874362	0.882225	0.883252	0.81495	0.834034	0.771907	0.825375	0.839896	0.828376	0.783101	0.898111	0.91029	0.848514	0.906475	0.817514	NC_005100.4	83100782	95381076	aln20	.	+	RefSeq	match	.	ID=aln20;Target=NC_005100.4 83100783 95381076 +;gap_count=0;num_mismatch=0;pct_coverage=100;pct_identity_gap=100
NC_005100.4	95741213	95741446	75412	75414	7640	3	234	78	-12.609	-3.0083	-0.11634	0.731712	0.848052	0.0276803	hypo	0	0	0	NC_005100.4_95741213_95741446	0.8898	0.804113	0.828809	0.869488	0.760703	0.77111	0.748852	0.646183	0.806798	0.745312	0.812947	0.819287	0.812042	0.773908	0.817937	0.867781	NC_005100.4	95391076	116902987	aln21	.	+	RefSeq	match	.	ID=aln21;Target=NC_005100.4 95391077 116902987 +;gap_count=0;num_mismatch=0;pct_coverage=100;pct_identity_gap=100
NC_005100.4	95741213	95741446	75412	75414	7640	3	234	78	-12.609	-3.0083	-0.11634	0.731712	0.848052	0.0276803	hypo	0	0	0	NC_005100.4_95741213_95741446	0.8898	0.804113	0.828809	0.869488	0.760703	0.77111	0.748852	0.646183	0.806798	0.745312	0.812947	0.819287	0.812042	0.773908	0.817937	0.867781	NC_005100.4	95719236	95791093	gene-LOC108349757	.	+	Gnomon	pseudogene	.	ID=gene-LOC108349757;Dbxref=GeneID:108349757;Name=LOC108349757;gbkey=Gene;gene=LOC108349757;gene_biotype=pseudogene;pseudo=true
NC_005100.4	98439622	98439733	76116	76117	7736	2	112	56	7.07439	4.05155	0.10248	0.520402	0.417921	0.0289722	hyper	0	0	0	NC_005100.4_98439622_98439733	0.386729	0.407446	0.441537	0.435974	0.551957	0.451738	0.566409	0.511503	0.470989	0.47628	0.574713	0.594178	0.496722	0.611315	0.490589	0.546156	NC_005100.4	95391076	116902987	aln21	.	+	RefSeq	match	.	ID=aln21;Target=NC_005100.4 95391077 116902987 +;gap_count=0;num_mismatch=0;pct_coverage=100;pct_identity_gap=100
NC_005100.4	99717952	99717952	77020	77020	7836	1	1	1	2.95725	2.95725	0.0844144	0.828199	0.743785	0.0285449	hyper	0	0	0	NC_005100.4_99717952_99717952	0.701957	0.79356	0.77526	0.704361	0.810868	0.812296	0.844657	0.844976	0.790675	0.816962	0.858048	0.78737	0.821421	0.743597	0.808284	0.897252	NC_005100.4	95391076	116902987	aln21	.	+	RefSeq	match	.	ID=aln21;Target=NC_005100.4 95391077 116902987 +;gap_count=0;num_mismatch=0;pct_coverage=100;pct_identity_gap=100
NC_005100.4	100313730	100313730	77578	77578	7912	1	1	1	-2.94187	-2.94187	-0.0982099	0.507058	0.605267	0.0333835	hypo	0	0	0	NC_005100.4_100313730_100313730	0.637458	0.61854	0.635353	0.529718	0.484543	0.516609	0.512712	0.514366	0.700181	0.532949	0.504614	0.50148	0.585503	0.566744	0.523628	0.531106	NC_005100.4	95391076	116902987	aln21	.	+	RefSeq	match	.	ID=aln21;Target=NC_005100.4 95391077 116902987 +;gap_count=0;num_mismatch=0;pct_coverage=100;pct_identity_gap=100
NC_005100.4	100313730	100313730	77578	77578	7912	1	1	1	-2.94187	-2.94187	-0.0982099	0.507058	0.605267	0.0333835	hypo	0	0	0	NC_005100.4_100313730_100313730	0.637458	0.61854	0.635353	0.529718	0.484543	0.516609	0.512712	0.514366	0.700181	0.532949	0.504614	0.50148	0.585503	0.566744	0.523628	0.531106	NC_005100.4	100297136	100342197	rna-XM_008759416.2	.	+	Gnomon	mRNA	.	ID=rna-XM_008759416.2;Parent=gene-Shank1;Dbxref=GeneID:78957,Genbank:XM_008759416.2,RGD:621011;Name=XM_008759416.2;gbkey=mRNA;gene=Shank1;model_evidence=Supporting evidence includes similarity to: 1 mRNA%2C 9 ESTs%2C 2 Proteins%2C and 100%25 coverage of the annotated genomic feature by RNAseq alignments%2C including 6 samples with support for all annotated introns;product=SH3 and multiple ankyrin…
NC_005100.4	100313730	100313730	77578	77578	7912	1	1	1	-2.94187	-2.94187	-0.0982099	0.507058	0.605267	0.0333835	hypo	0	0	0	NC_005100.4_100313730_100313730	0.637458	0.61854	0.635353	0.529718	0.484543	0.516609	0.512712	0.514366	0.700181	0.532949	0.504614	0.50148	0.585503	0.566744	0.523628	0.531106	NC_005100.4	100297136	100342750	rna-XM_017589761.1	.	+	Gnomon	mRNA	.	ID=rna-XM_017589761.1;Parent=gene-Shank1;Dbxref=GeneID:78957,Genbank:XM_017589761.1,RGD:621011;Name=XM_017589761.1;gbkey=mRNA;gene=Shank1;model_evidence=Supporting evidence includes similarity to: 1 mRNA%2C 6 ESTs%2C 2 Proteins%2C and 100%25 coverage of the annotated genomic feature by RNAseq alignments%2C including 6 samples with support for all annotated introns;product=SH3 and multiple ankyrin…
NC_005100.4	100313730	100313730	77578	77578	7912	1	1	1	-2.94187	-2.94187	-0.0982099	0.507058	0.605267	0.0333835	hypo	0	0	0	NC_005100.4_100313730_100313730	0.637458	0.61854	0.635353	0.529718	0.484543	0.516609	0.512712	0.514366	0.700181	0.532949	0.504614	0.50148	0.585503	0.566744	0.523628	0.531106	NC_005100.4	100297136	100343978	rna-XM_017589759.1	.	+	Gnomon	mRNA	.	ID=rna-XM_017589759.1;Parent=gene-Shank1;Dbxref=GeneID:78957,Genbank:XM_017589759.1,RGD:621011;Name=XM_017589759.1;gbkey=mRNA;gene=Shank1;model_evidence=Supporting evidence includes similarity to: 3 mRNAs%2C 11 ESTs%2C 3 Proteins%2C and 100%25 coverage of the annotated genomic feature by RNAseq alignments%2C including 11 samples with support for all annotated introns;product=SH3 and multiple anky…
NC_005100.4	100313730	100313730	77578	77578	7912	1	1	1	-2.94187	-2.94187	-0.0982099	0.507058	0.605267	0.0333835	hypo	0	0	0	NC_005100.4_100313730_100313730	0.637458	0.61854	0.635353	0.529718	0.484543	0.516609	0.512712	0.514366	0.700181	0.532949	0.504614	0.50148	0.585503	0.566744	0.523628	0.531106	NC_005100.4	100297136	100343978	rna-XM_017589760.1	.	+	Gnomon	mRNA	.	ID=rna-XM_017589760.1;Parent=gene-Shank1;Dbxref=GeneID:78957,Genbank:XM_017589760.1,RGD:621011;Name=XM_017589760.1;gbkey=mRNA;gene=Shank1;model_evidence=Supporting evidence includes similarity to: 3 mRNAs%2C 10 ESTs%2C 3 Proteins%2C and 100%25 coverage of the annotated genomic feature by RNAseq alignments%2C including 10 samples with support for all annotated introns;product=SH3 and multiple anky…
NC_005100.4	100313730	100313730	77578	77578	7912	1	1	1	-2.94187	-2.94187	-0.0982099	0.507058	0.605267	0.0333835	hypo	0	0	0	NC_005100.4_100313730_100313730	0.637458	0.61854	0.635353	0.529718	0.484543	0.516609	0.512712	0.514366	0.700181	0.532949	0.504614	0.50148	0.585503	0.566744	0.523628	0.531106	NC_005100.4	100297136	100344377	gene-Shank1	.	+	BestRefSeq%2CGnomon	gene	.	ID=gene-Shank1;Dbxref=GeneID:78957,RGD:621011;Name=Shank1;description=SH3 and multiple ankyrin repeat domains 1;gbkey=Gene;gene=Shank1;gene_biotype=protein_coding;gene_synonym=Shank1a,Spank1,Sstrip
NC_005100.4	100313730	100313730	77578	77578	7912	1	1	1	-2.94187	-2.94187	-0.0982099	0.507058	0.605267	0.0333835	hypo	0	0	0	NC_005100.4_100313730_100313730	0.637458	0.61854	0.635353	0.529718	0.484543	0.516609	0.512712	0.514366	0.700181	0.532949	0.504614	0.50148	0.585503	0.566744	0.523628	0.531106	NC_005100.4	100297156	100344377	rna-NM_031751.2	.	+	BestRefSeq	mRNA	.	ID=rna-NM_031751.2;Parent=gene-Shank1;Dbxref=GeneID:78957,Genbank:NM_031751.2,RGD:621011;Name=NM_031751.2;Note=The RefSeq transcript has 7 substitutions%2C 2 non-frameshifting indels compared to this genomic sequence;exception=annotated by transcript or proteomic data;gbkey=mRNA;gene=Shank1;inference=similar to RNA sequence%2C mRNA (same species):RefSeq:NM_031751.2;product=SH3 and multiple ankyri…
NC_005100.4	100313730	100313730	77578	77578	7912	1	1	1	-2.94187	-2.94187	-0.0982099	0.507058	0.605267	0.0333835	hypo	0	0	0	NC_005100.4_100313730_100313730	0.637458	0.61854	0.635353	0.529718	0.484543	0.516609	0.512712	0.514366	0.700181	0.532949	0.504614	0.50148	0.585503	0.566744	0.523628	0.531106	NC_005100.4	100299429	100343978	rna-XM_017589758.1	.	+	Gnomon	mRNA	.	ID=rna-XM_017589758.1;Parent=gene-Shank1;Dbxref=GeneID:78957,Genbank:XM_017589758.1,RGD:621011;Name=XM_017589758.1;gbkey=mRNA;gene=Shank1;model_evidence=Supporting evidence includes similarity to: 2 mRNAs%2C 11 ESTs%2C 4 Proteins%2C and 100%25 coverage of the annotated genomic feature by RNAseq alignments%2C including 10 samples with support for all annotated introns;product=SH3 and multiple anky…
NC_005100.4	100561765	100561765	78548	78548	7997	1	1	1	-3.03327	-3.03327	-0.0797371	0.907142	0.986879	0.0262875	hypo	0	0	0	NC_005100.4_100561765_100561765	0.999993	0.993309	0.999919	0.954296	0.895699	0.924125	0.939359	0.869387	0.926639	0.963629	0.999809	0.938503	0.92651	0.985016	0.942163	0.958069	NC_005100.4	95391076	116902987	aln21	.	+	RefSeq	match	.	ID=aln21;Target=NC_005100.4 95391077 116902987 +;gap_count=0;num_mismatch=0;pct_coverage=100;pct_identity_gap=100
NC_005100.4	100585300	100585432	78570	78575	8001	6	133	22.1667	-24.0819	-3.45839	-0.110318	0.620601	0.730919	0.0274854	hypo	0	0	0	NC_005100.4_100585300_100585432	0.737076	0.720918	0.716206	0.749476	0.643216	0.654971	0.554183	0.630035	0.779048	0.73262	0.769549	0.681428	0.646513	0.690857	0.838454	0.806284	NC_005100.4	95391076	116902987	aln21	.	+	RefSeq	match	.	ID=aln21;Target=NC_005100.4 95391077 116902987 +;gap_count=0;num_mismatch=0;pct_coverage=100;pct_identity_gap=100
NC_005100.4	100585300	100585432	78570	78575	8001	6	133	22.1667	-24.0819	-3.45839	-0.110318	0.620601	0.730919	0.0274854	hypo	0	0	0	NC_005100.4_100585300_100585432	0.737076	0.720918	0.716206	0.749476	0.643216	0.654971	0.554183	0.630035	0.779048	0.73262	0.769549	0.681428	0.646513	0.690857	0.838454	0.806284	NC_005100.4	100577496	100589802	gene-Napsa	.	+	BestRefSeq	gene	.	ID=gene-Napsa;Dbxref=GeneID:60575,RGD:61940;Name=Napsa;description=napsin A aspartic peptidase;gbkey=Gene;gene=Napsa;gene_biotype=protein_coding;gene_synonym=Kdap
NC_005100.4	100585300	100585432	78570	78575	8001	6	133	22.1667	-24.0819	-3.45839	-0.110318	0.620601	0.730919	0.0274854	hypo	0	0	0	NC_005100.4_100585300_100585432	0.737076	0.720918	0.716206	0.749476	0.643216	0.654971	0.554183	0.630035	0.779048	0.73262	0.769549	0.681428	0.646513	0.690857	0.838454	0.806284	NC_005100.4	100577496	100589802	rna-NM_031670.2	.	+	BestRefSeq	mRNA	.	ID=rna-NM_031670.2;Parent=gene-Napsa;Dbxref=GeneID:60575,Genbank:NM_031670.2,RGD:61940;Name=NM_031670.2;gbkey=mRNA;gene=Napsa;product=napsin A aspartic peptidase;transcript_id=NM_031670.2
NC_005100.4	100591651	100591651	78619	78619	8004	1	1	1	-3.40497	-3.40497	-0.0908185	0.797427	0.888245	0.0266723	hypo	0	0	0	NC_005100.4_100591651_100591651	0.886408	0.936201	0.881949	0.848422	0.778603	0.821943	0.760132	0.829029	0.82344	0.653627	0.934955	0.894031	0.808576	0.88906	0.80204	0.807463	NC_005100.4	95391076	116902987	aln21	.	+	RefSeq	match	.	ID=aln21;Target=NC_005100.4 95391077 116902987 +;gap_count=0;num_mismatch=0;pct_coverage=100;pct_identity_gap=100
NC_005100.4	100993463	100993463	79648	79648	8089	1	1	1	5.14402	5.14402	0.140395	0.494495	0.3541	0.0272929	hyper	0	0	0	NC_005100.4_100993463_100993463	0.381996	0.359561	0.322859	0.351984	0.482143	0.472272	0.573112	0.450455	0.353527	0.418515	0.5261	0.492113	0.428668	0.403892	0.361689	0.40218	NC_005100.4	95391076	116902987	aln21	.	+	RefSeq	match	.	ID=aln21;Target=NC_005100.4 95391077 116902987 +;gap_count=0;num_mismatch=0;pct_coverage=100;pct_identity_gap=100
NC_005100.4	100993463	100993463	79648	79648	8089	1	1	1	5.14402	5.14402	0.140395	0.494495	0.3541	0.0272929	hyper	0	0	0	NC_005100.4_100993463_100993463	0.381996	0.359561	0.322859	0.351984	0.482143	0.472272	0.573112	0.450455	0.353527	0.418515	0.5261	0.492113	0.428668	0.403892	0.361689	0.40218	NC_005100.4	100992243	100997202	gene-Irf3	.	+	BestRefSeq%2CGnomon	gene	.	ID=gene-Irf3;Dbxref=GeneID:292892,RGD:1549774;Name=Irf3;description=interferon regulatory factor 3;gbkey=Gene;gene=Irf3;gene_biotype=protein_coding
NC_005100.4	100993463	100993463	79648	79648	8089	1	1	1	5.14402	5.14402	0.140395	0.494495	0.3541	0.0272929	hyper	0	0	0	NC_005100.4_100993463_100993463	0.381996	0.359561	0.322859	0.351984	0.482143	0.472272	0.573112	0.450455	0.353527	0.418515	0.5261	0.492113	0.428668	0.403892	0.361689	0.40218	NC_005100.4	100992243	100997202	rna-XM_006229021.1	.	+	Gnomon	mRNA	.	ID=rna-XM_006229021.1;Parent=gene-Irf3;Dbxref=GeneID:292892,Genbank:XM_006229021.1,RGD:1549774;Name=XM_006229021.1;gbkey=mRNA;gene=Irf3;model_evidence=Supporting evidence includes similarity to: 30 ESTs%2C 2 Proteins%2C and 100%25 coverage of the annotated genomic feature by RNAseq alignments%2C including 277 samples with support for all annotated introns;product=interferon regulatory factor 3%2C…
NC_005100.4	100993463	100993463	79648	79648	8089	1	1	1	5.14402	5.14402	0.140395	0.494495	0.3541	0.0272929	hyper	0	0	0	NC_005100.4_100993463_100993463	0.381996	0.359561	0.322859	0.351984	0.482143	0.472272	0.573112	0.450455	0.353527	0.418515	0.5261	0.492113	0.428668	0.403892	0.361689	0.40218	NC_005100.4	100992256	100997202	rna-XM_008759337.1	.	+	Gnomon	mRNA	.	ID=rna-XM_008759337.1;Parent=gene-Irf3;Dbxref=GeneID:292892,Genbank:XM_008759337.1,RGD:1549774;Name=XM_008759337.1;gbkey=mRNA;gene=Irf3;model_evidence=Supporting evidence includes similarity to: 22 ESTs%2C 1 Protein%2C and 100%25 coverage of the annotated genomic feature by RNAseq alignments%2C including 219 samples with support for all annotated introns;product=interferon regulatory factor 3%2C …
NC_005100.4	100993463	100993463	79648	79648	8089	1	1	1	5.14402	5.14402	0.140395	0.494495	0.3541	0.0272929	hyper	0	0	0	NC_005100.4_100993463_100993463	0.381996	0.359561	0.322859	0.351984	0.482143	0.472272	0.573112	0.450455	0.353527	0.418515	0.5261	0.492113	0.428668	0.403892	0.361689	0.40218	NC_005100.4	100992257	100997202	rna-XM_006229022.2	.	+	Gnomon	mRNA	.	ID=rna-XM_006229022.2;Parent=gene-Irf3;Dbxref=GeneID:292892,Genbank:XM_006229022.2,RGD:1549774;Name=XM_006229022.2;gbkey=mRNA;gene=Irf3;model_evidence=Supporting evidence includes similarity to: 27 ESTs%2C 2 Proteins%2C and 100%25 coverage of the annotated genomic feature by RNAseq alignments%2C including 182 samples with support for all annotated introns;product=interferon regulatory factor 3%2C…
NC_005100.4	100993463	100993463	79648	79648	8089	1	1	1	5.14402	5.14402	0.140395	0.494495	0.3541	0.0272929	hyper	0	0	0	NC_005100.4_100993463_100993463	0.381996	0.359561	0.322859	0.351984	0.482143	0.472272	0.573112	0.450455	0.353527	0.418515	0.5261	0.492113	0.428668	0.403892	0.361689	0.40218	NC_005100.4	100992257	100997202	rna-XM_006229023.2	.	+	Gnomon	mRNA	.	ID=rna-XM_006229023.2;Parent=gene-Irf3;Dbxref=GeneID:292892,Genbank:XM_006229023.2,RGD:1549774;Name=XM_006229023.2;gbkey=mRNA;gene=Irf3;model_evidence=Supporting evidence includes similarity to: 34 ESTs%2C 2 Proteins%2C and 100%25 coverage of the annotated genomic feature by RNAseq alignments%2C including 308 samples with support for all annotated introns;product=interferon regulatory factor 3%2C…
NC_005100.4	100993463	100993463	79648	79648	8089	1	1	1	5.14402	5.14402	0.140395	0.494495	0.3541	0.0272929	hyper	0	0	0	NC_005100.4_100993463_100993463	0.381996	0.359561	0.322859	0.351984	0.482143	0.472272	0.573112	0.450455	0.353527	0.418515	0.5261	0.492113	0.428668	0.403892	0.361689	0.40218	NC_005100.4	100992404	100997199	rna-NM_001006969.1	.	+	BestRefSeq	mRNA	.	ID=rna-NM_001006969.1;Parent=gene-Irf3;Dbxref=GeneID:292892,Genbank:NM_001006969.1,RGD:1549774;Name=NM_001006969.1;gbkey=mRNA;gene=Irf3;product=interferon regulatory factor 3;transcript_id=NM_001006969.1
NC_005100.4	100993463	100993463	79648	79648	8089	1	1	1	5.14402	5.14402	0.140395	0.494495	0.3541	0.0272929	hyper	0	0	0	NC_005100.4_100993463_100993463	0.381996	0.359561	0.322859	0.351984	0.482143	0.472272	0.573112	0.450455	0.353527	0.418515	0.5261	0.492113	0.428668	0.403892	0.361689	0.40218	NC_005100.4	100992880	100997202	rna-XM_006229024.2	.	+	Gnomon	mRNA	.	ID=rna-XM_006229024.2;Parent=gene-Irf3;Dbxref=GeneID:292892,Genbank:XM_006229024.2,RGD:1549774;Name=XM_006229024.2;gbkey=mRNA;gene=Irf3;model_evidence=Supporting evidence includes similarity to: 26 ESTs%2C 2 Proteins%2C and 100%25 coverage of the annotated genomic feature by RNAseq alignments%2C including 77 samples with support for all annotated introns;product=interferon regulatory factor 3%2C …
NC_005100.4	101170505	101170541	80320	80321	8146	2	37	18.5	7.20543	4.1137	0.0938648	0.79894	0.705075	0.0260539	hyper	0	0	0	NC_005100.4_101170505_101170541	0.703623	0.730364	0.640444	0.745869	0.848153	0.79423	0.769863	0.783512	0.755764	0.742165	0.71722	0.699113	0.670065	0.764579	0.733312	0.747271	NC_005100.4	95391076	116902987	aln21	.	+	RefSeq	match	.	ID=aln21;Target=NC_005100.4 95391077 116902987 +;gap_count=0;num_mismatch=0;pct_coverage=100;pct_identity_gap=100
NC_005100.4	101170505	101170541	80320	80321	8146	2	37	18.5	7.20543	4.1137	0.0938648	0.79894	0.705075	0.0260539	hyper	0	0	0	NC_005100.4_101170505_101170541	0.703623	0.730364	0.640444	0.745869	0.848153	0.79423	0.769863	0.783512	0.755764	0.742165	0.71722	0.699113	0.670065	0.764579	0.733312	0.747271	NC_005100.4	101161264	101172292	gene-Slc17a7	.	+	BestRefSeq	gene	.	ID=gene-Slc17a7;Dbxref=GeneID:116638,RGD:620101;Name=Slc17a7;description=solute carrier family 17 member 7;end_range=101172292,.;gbkey=Gene;gene=Slc17a7;gene_biotype=protein_coding;gene_synonym=BNPI,Vglut1;partial=true
NC_005100.4	101170505	101170541	80320	80321	8146	2	37	18.5	7.20543	4.1137	0.0938648	0.79894	0.705075	0.0260539	hyper	0	0	0	NC_005100.4_101170505_101170541	0.703623	0.730364	0.640444	0.745869	0.848153	0.79423	0.769863	0.783512	0.755764	0.742165	0.71722	0.699113	0.670065	0.764579	0.733312	0.747271	NC_005100.4	101161264	101172292	rna-NM_053859.2	.	+	BestRefSeq	mRNA	.	ID=rna-NM_053859.2;Parent=gene-Slc17a7;Dbxref=GeneID:116638,Genbank:NM_053859.2,RGD:620101;Name=NM_053859.2;Note=The RefSeq transcript has 3 substitutions and aligns at 99%25 coverage compared to this genomic sequence;end_range=101172292,.;exception=annotated by transcript or proteomic data;gbkey=mRNA;gene=Slc17a7;inference=similar to RNA sequence%2C mRNA (same species):RefSeq:NM_053859.2;partial…
NC_005100.4	101192241	101192241	80451	80451	8155	1	1	1	-3.0819	-3.0819	-0.0865429	0.860866	0.947409	0.0280811	hypo	0	0	0	NC_005100.4_101192241_101192241	0.930928	0.955592	0.957424	0.945692	0.91492	0.768712	0.864809	0.895022	0.881505	0.872441	0.94408	0.926603	0.876465	0.945276	0.898451	0.877513	NC_005100.4	95391076	116902987	aln21	.	+	RefSeq	match	.	ID=aln21;Target=NC_005100.4 95391077 116902987 +;gap_count=0;num_mismatch=0;pct_coverage=100;pct_identity_gap=100
NC_005100.4	101192241	101192241	80451	80451	8155	1	1	1	-3.0819	-3.0819	-0.0865429	0.860866	0.947409	0.0280811	hypo	0	0	0	NC_005100.4_101192241_101192241	0.930928	0.955592	0.957424	0.945692	0.91492	0.768712	0.864809	0.895022	0.881505	0.872441	0.94408	0.926603	0.876465	0.945276	0.898451	0.877513	NC_005100.4	101180496	101198296	rna-XM_017590122.1	.	-	Gnomon	mRNA	.	ID=rna-XM_017590122.1;Parent=gene-Ccdc155;Dbxref=GeneID:308581,Genbank:XM_017590122.1,RGD:1561972;Name=XM_017590122.1;gbkey=mRNA;gene=Ccdc155;model_evidence=Supporting evidence includes similarity to: 4 ESTs%2C and 100%25 coverage of the annotated genomic feature by RNAseq alignments%2C including 3 samples with support for all annotated introns;product=coiled-coil domain containing 155%2C transcr…
NC_005100.4	101192241	101192241	80451	80451	8155	1	1	1	-3.0819	-3.0819	-0.0865429	0.860866	0.947409	0.0280811	hypo	0	0	0	NC_005100.4_101192241_101192241	0.930928	0.955592	0.957424	0.945692	0.91492	0.768712	0.864809	0.895022	0.881505	0.872441	0.94408	0.926603	0.876465	0.945276	0.898451	0.877513	NC_005100.4	101180496	101203048	gene-Ccdc155	.	-	Gnomon	gene	.	ID=gene-Ccdc155;Dbxref=GeneID:308581,RGD:1561972;Name=Ccdc155;gbkey=Gene;gene=Ccdc155;gene_biotype=protein_coding
NC_005100.4	101192241	101192241	80451	80451	8155	1	1	1	-3.0819	-3.0819	-0.0865429	0.860866	0.947409	0.0280811	hypo	0	0	0	NC_005100.4_101192241_101192241	0.930928	0.955592	0.957424	0.945692	0.91492	0.768712	0.864809	0.895022	0.881505	0.872441	0.94408	0.926603	0.876465	0.945276	0.898451	0.877513	NC_005100.4	101180496	101203048	rna-XM_006229199.3	.	-	Gnomon	mRNA	.	ID=rna-XM_006229199.3;Parent=gene-Ccdc155;Dbxref=GeneID:308581,Genbank:XM_006229199.3,RGD:1561972;Name=XM_006229199.3;gbkey=mRNA;gene=Ccdc155;model_evidence=Supporting evidence includes similarity to: 4 ESTs%2C 3 Proteins%2C and 100%25 coverage of the annotated genomic feature by RNAseq alignments%2C including 13 samples with support for all annotated introns;product=coiled-coil domain containing…
NC_005100.4	101192241	101192241	80451	80451	8155	1	1	1	-3.0819	-3.0819	-0.0865429	0.860866	0.947409	0.0280811	hypo	0	0	0	NC_005100.4_101192241_101192241	0.930928	0.955592	0.957424	0.945692	0.91492	0.768712	0.864809	0.895022	0.881505	0.872441	0.94408	0.926603	0.876465	0.945276	0.898451	0.877513	NC_005100.4	101180496	101203048	rna-XM_017590120.1	.	-	Gnomon	mRNA	.	ID=rna-XM_017590120.1;Parent=gene-Ccdc155;Dbxref=GeneID:308581,Genbank:XM_017590120.1,RGD:1561972;Name=XM_017590120.1;gbkey=mRNA;gene=Ccdc155;model_evidence=Supporting evidence includes similarity to: 4 ESTs%2C and 100%25 coverage of the annotated genomic feature by RNAseq alignments%2C including 1 sample with support for all annotated introns;product=coiled-coil domain containing 155%2C transcri…
NC_005100.4	101192241	101192241	80451	80451	8155	1	1	1	-3.0819	-3.0819	-0.0865429	0.860866	0.947409	0.0280811	hypo	0	0	0	NC_005100.4_101192241_101192241	0.930928	0.955592	0.957424	0.945692	0.91492	0.768712	0.864809	0.895022	0.881505	0.872441	0.94408	0.926603	0.876465	0.945276	0.898451	0.877513	NC_005100.4	101180496	101203048	rna-XM_017590121.1	.	-	Gnomon	mRNA	.	ID=rna-XM_017590121.1;Parent=gene-Ccdc155;Dbxref=GeneID:308581,Genbank:XM_017590121.1,RGD:1561972;Name=XM_017590121.1;gbkey=mRNA;gene=Ccdc155;model_evidence=Supporting evidence includes similarity to: 4 ESTs%2C and 100%25 coverage of the annotated genomic feature by RNAseq alignments%2C including 1 sample with support for all annotated introns;product=coiled-coil domain containing 155%2C transcri…
NC_005100.4	101330367	101330384	80897	80898	8197	2	18	9	7.39796	3.98859	0.104482	0.724214	0.619733	0.028246	hyper	0	0	0	NC_005100.4_101330367_101330384	0.664592	0.646682	0.586453	0.581205	0.708015	0.747365	0.69294	0.748537	0.55682	0.65772	0.678953	0.683907	0.825705	0.666712	0.621495	0.680308	NC_005100.4	95391076	116902987	aln21	.	+	RefSeq	match	.	ID=aln21;Target=NC_005100.4 95391077 116902987 +;gap_count=0;num_mismatch=0;pct_coverage=100;pct_identity_gap=100
NC_005100.4	101330367	101330384	80897	80898	8197	2	18	9	7.39796	3.98859	0.104482	0.724214	0.619733	0.028246	hyper	0	0	0	NC_005100.4_101330367_101330384	0.664592	0.646682	0.586453	0.581205	0.708015	0.747365	0.69294	0.748537	0.55682	0.65772	0.678953	0.683907	0.825705	0.666712	0.621495	0.680308	NC_005100.4	101328546	101357223	rna-NM_001270985.2	.	-	BestRefSeq	mRNA	.	ID=rna-NM_001270985.2;Parent=gene-Ppfia3;Dbxref=GeneID:140591,Genbank:NM_001270985.2,RGD:620054;Name=NM_001270985.2;gbkey=mRNA;gene=Ppfia3;product=PTPRF interacting protein alpha 3;transcript_id=NM_001270985.2
NC_005100.4	101330367	101330384	80897	80898	8197	2	18	9	7.39796	3.98859	0.104482	0.724214	0.619733	0.028246	hyper	0	0	0	NC_005100.4_101330367_101330384	0.664592	0.646682	0.586453	0.581205	0.708015	0.747365	0.69294	0.748537	0.55682	0.65772	0.678953	0.683907	0.825705	0.666712	0.621495	0.680308	NC_005100.4	101328546	101357391	gene-Ppfia3	.	-	BestRefSeq%2CGnomon	gene	.	ID=gene-Ppfia3;Dbxref=GeneID:140591,RGD:620054;Name=Ppfia3;description=PTPRF interacting protein alpha 3;gbkey=Gene;gene=Ppfia3;gene_biotype=protein_coding
NC_005100.4	101330367	101330384	80897	80898	8197	2	18	9	7.39796	3.98859	0.104482	0.724214	0.619733	0.028246	hyper	0	0	0	NC_005100.4_101330367_101330384	0.664592	0.646682	0.586453	0.581205	0.708015	0.747365	0.69294	0.748537	0.55682	0.65772	0.678953	0.683907	0.825705	0.666712	0.621495	0.680308	NC_005100.4	101328546	101357391	rna-XM_017588704.1	.	-	Gnomon	mRNA	.	ID=rna-XM_017588704.1;Parent=gene-Ppfia3;Dbxref=GeneID:140591,Genbank:XM_017588704.1,RGD:620054;Name=XM_017588704.1;gbkey=mRNA;gene=Ppfia3;model_evidence=Supporting evidence includes similarity to: 9 ESTs%2C 2 Proteins%2C and 100%25 coverage of the annotated genomic feature by RNAseq alignments%2C including 6 samples with support for all annotated introns;product=PTPRF interacting protein alpha 3…
NC_005100.4	101330367	101330384	80897	80898	8197	2	18	9	7.39796	3.98859	0.104482	0.724214	0.619733	0.028246	hyper	0	0	0	NC_005100.4_101330367_101330384	0.664592	0.646682	0.586453	0.581205	0.708015	0.747365	0.69294	0.748537	0.55682	0.65772	0.678953	0.683907	0.825705	0.666712	0.621495	0.680308	NC_005100.4	101330373	101330442	cds-NP_001257914.1	.	-	BestRefSeq	CDS	0	ID=cds-NP_001257914.1;Parent=rna-NM_001270985.2;Dbxref=GeneID:140591,Genbank:NP_001257914.1,RGD:620054;Name=NP_001257914.1;gbkey=CDS;gene=Ppfia3;product=liprin-alpha-3;protein_id=NP_001257914.1
NC_005100.4	101330367	101330384	80897	80898	8197	2	18	9	7.39796	3.98859	0.104482	0.724214	0.619733	0.028246	hyper	0	0	0	NC_005100.4_101330367_101330384	0.664592	0.646682	0.586453	0.581205	0.708015	0.747365	0.69294	0.748537	0.55682	0.65772	0.678953	0.683907	0.825705	0.666712	0.621495	0.680308	NC_005100.4	101330373	101330442	cds-XP_017444193.1	.	-	Gnomon	CDS	0	ID=cds-XP_017444193.1;Parent=rna-XM_017588704.1;Dbxref=GeneID:140591,Genbank:XP_017444193.1,RGD:620054;Name=XP_017444193.1;gbkey=CDS;gene=Ppfia3;product=liprin-alpha-3 isoform X1;protein_id=XP_017444193.1
NC_005100.4	101330367	101330384	80897	80898	8197	2	18	9	7.39796	3.98859	0.104482	0.724214	0.619733	0.028246	hyper	0	0	0	NC_005100.4_101330367_101330384	0.664592	0.646682	0.586453	0.581205	0.708015	0.747365	0.69294	0.748537	0.55682	0.65772	0.678953	0.683907	0.825705	0.666712	0.621495	0.680308	NC_005100.4	101330373	101330442	exon-NM_001270985.2-27	.	-	BestRefSeq	exon	.	ID=exon-NM_001270985.2-27;Parent=rna-NM_001270985.2;Dbxref=GeneID:140591,Genbank:NM_001270985.2,RGD:620054;gbkey=mRNA;gene=Ppfia3;product=PTPRF interacting protein alpha 3;transcript_id=NM_001270985.2
NC_005100.4	101330367	101330384	80897	80898	8197	2	18	9	7.39796	3.98859	0.104482	0.724214	0.619733	0.028246	hyper	0	0	0	NC_005100.4_101330367_101330384	0.664592	0.646682	0.586453	0.581205	0.708015	0.747365	0.69294	0.748537	0.55682	0.65772	0.678953	0.683907	0.825705	0.666712	0.621495	0.680308	NC_005100.4	101330373	101330442	exon-XM_017588704.1-26	.	-	Gnomon	exon	.	ID=exon-XM_017588704.1-26;Parent=rna-XM_017588704.1;Dbxref=GeneID:140591,Genbank:XM_017588704.1,RGD:620054;gbkey=mRNA;gene=Ppfia3;product=PTPRF interacting protein alpha 3%2C transcript variant X1;transcript_id=XM_017588704.1
NC_005100.4	101578220	101578220	81885	81885	8284	1	1	1	-2.98137	-2.98137	-0.0928309	0.487031	0.579862	0.0311369	hypo	0	0	0	NC_005100.4_101578220_101578220	0.603665	0.580273	0.578504	0.557007	0.530589	0.445344	0.512876	0.459316	0.451021	0.466515	0.604353	0.431979	0.537333	0.518846	0.500052	0.601162	NC_005100.4	95391076	116902987	aln21	.	+	RefSeq	match	.	ID=aln21;Target=NC_005100.4 95391077 116902987 +;gap_count=0;num_mismatch=0;pct_coverage=100;pct_identity_gap=100
NC_005100.4	101962322	101962344	83412	83413	8416	2	23	11.5	6.18918	3.20602	0.0892898	0.919621	0.830331	0.0288583	hyper	0	0	0	NC_005100.4_101962322_101962344	0.854529	0.85807	0.846684	0.762041	0.880419	0.915554	0.949763	0.932747	0.965186	0.816295	0.741853	0.850366	0.821177	0.900808	0.928089	0.811031	NC_005100.4	95391076	116902987	aln21	.	+	RefSeq	match	.	ID=aln21;Target=NC_005100.4 95391077 116902987 +;gap_count=0;num_mismatch=0;pct_coverage=100;pct_identity_gap=100
NC_005100.4	101962322	101962344	83412	83413	8416	2	23	11.5	6.18918	3.20602	0.0892898	0.919621	0.830331	0.0288583	hyper	0	0	0	NC_005100.4_101962322_101962344	0.854529	0.85807	0.846684	0.762041	0.880419	0.915554	0.949763	0.932747	0.965186	0.816295	0.741853	0.850366	0.821177	0.900808	0.928089	0.811031	NC_005100.4	101954785	102013252	gene-Abcc6	.	-	BestRefSeq%2CGnomon	gene	.	ID=gene-Abcc6;Dbxref=GeneID:81642,RGD:620268;Name=Abcc6;description=ATP binding cassette subfamily C member 6;gbkey=Gene;gene=Abcc6;gene_biotype=protein_coding;gene_synonym=Mrp6
NC_005100.4	101962322	101962344	83412	83413	8416	2	23	11.5	6.18918	3.20602	0.0892898	0.919621	0.830331	0.0288583	hyper	0	0	0	NC_005100.4_101962322_101962344	0.854529	0.85807	0.846684	0.762041	0.880419	0.915554	0.949763	0.932747	0.965186	0.816295	0.741853	0.850366	0.821177	0.900808	0.928089	0.811031	NC_005100.4	101954785	102013252	rna-XM_017589769.1	.	-	Gnomon	mRNA	.	ID=rna-XM_017589769.1;Parent=gene-Abcc6;Dbxref=GeneID:81642,Genbank:XM_017589769.1,RGD:620268;Name=XM_017589769.1;gbkey=mRNA;gene=Abcc6;model_evidence=Supporting evidence includes similarity to: 2 Proteins%2C and 100%25 coverage of the annotated genomic feature by RNAseq alignments%2C including 12 samples with support for all annotated introns;product=ATP binding cassette subfamily C member 6%2C …
NC_005100.4	101962322	101962344	83412	83413	8416	2	23	11.5	6.18918	3.20602	0.0892898	0.919621	0.830331	0.0288583	hyper	0	0	0	NC_005100.4_101962322_101962344	0.854529	0.85807	0.846684	0.762041	0.880419	0.915554	0.949763	0.932747	0.965186	0.816295	0.741853	0.850366	0.821177	0.900808	0.928089	0.811031	NC_005100.4	101959512	102000289	rna-XM_017589770.1	.	-	Gnomon	mRNA	.	ID=rna-XM_017589770.1;Parent=gene-Abcc6;Dbxref=GeneID:81642,Genbank:XM_017589770.1,RGD:620268;Name=XM_017589770.1;gbkey=mRNA;gene=Abcc6;model_evidence=Supporting evidence includes similarity to: 1 mRNA%2C 8 ESTs%2C 2 Proteins%2C and 100%25 coverage of the annotated genomic feature by RNAseq alignments%2C including 19 samples with support for all annotated introns;product=ATP binding cassette subf…
NC_005100.4	101962322	101962344	83412	83413	8416	2	23	11.5	6.18918	3.20602	0.0892898	0.919621	0.830331	0.0288583	hyper	0	0	0	NC_005100.4_101962322_101962344	0.854529	0.85807	0.846684	0.762041	0.880419	0.915554	0.949763	0.932747	0.965186	0.816295	0.741853	0.850366	0.821177	0.900808	0.928089	0.811031	NC_005100.4	101959512	102005637	rna-XM_008759419.2	.	-	Gnomon	mRNA	.	ID=rna-XM_008759419.2;Parent=gene-Abcc6;Dbxref=GeneID:81642,Genbank:XM_008759419.2,RGD:620268;Name=XM_008759419.2;gbkey=mRNA;gene=Abcc6;model_evidence=Supporting evidence includes similarity to: 1 mRNA%2C 8 ESTs%2C 2 Proteins%2C and 100%25 coverage of the annotated genomic feature by RNAseq alignments%2C including 9 samples with support for all annotated introns;product=ATP binding cassette subfa…
NC_005100.4	101962322	101962344	83412	83413	8416	2	23	11.5	6.18918	3.20602	0.0892898	0.919621	0.830331	0.0288583	hyper	0	0	0	NC_005100.4_101962322_101962344	0.854529	0.85807	0.846684	0.762041	0.880419	0.915554	0.949763	0.932747	0.965186	0.816295	0.741853	0.850366	0.821177	0.900808	0.928089	0.811031	NC_005100.4	101959512	102008687	rna-XM_006229159.2	.	-	Gnomon	mRNA	.	ID=rna-XM_006229159.2;Parent=gene-Abcc6;Dbxref=GeneID:81642,Genbank:XM_006229159.2,RGD:620268;Name=XM_006229159.2;gbkey=mRNA;gene=Abcc6;model_evidence=Supporting evidence includes similarity to: 1 mRNA%2C 8 ESTs%2C 2 Proteins%2C and 100%25 coverage of the annotated genomic feature by RNAseq alignments%2C including 16 samples with support for all annotated introns;product=ATP binding cassette subf…
NC_005100.4	101962322	101962344	83412	83413	8416	2	23	11.5	6.18918	3.20602	0.0892898	0.919621	0.830331	0.0288583	hyper	0	0	0	NC_005100.4_101962322_101962344	0.854529	0.85807	0.846684	0.762041	0.880419	0.915554	0.949763	0.932747	0.965186	0.816295	0.741853	0.850366	0.821177	0.900808	0.928089	0.811031	NC_005100.4	101959539	102013243	rna-NM_031013.1	.	-	BestRefSeq	mRNA	.	ID=rna-NM_031013.1;Parent=gene-Abcc6;Dbxref=GeneID:81642,Genbank:NM_031013.1,RGD:620268;Name=NM_031013.1;gbkey=mRNA;gene=Abcc6;product=ATP binding cassette subfamily C member 6;transcript_id=NM_031013.1
NC_005100.4	102400352	102400352	84530	84530	8517	1	1	1	-2.87443	-2.87443	-0.0739523	0.881834	0.955787	0.0257276	hypo	0	0	0	NC_005100.4_102400352_102400352	0.94723	0.961242	0.970209	0.944465	0.897449	0.862979	0.929971	0.836937	0.94259	0.932938	0.932351	0.863836	0.882442	0.894889	0.935102	0.860006	NC_005100.4	95391076	116902987	aln21	.	+	RefSeq	match	.	ID=aln21;Target=NC_005100.4 95391077 116902987 +;gap_count=0;num_mismatch=0;pct_coverage=100;pct_identity_gap=100
NC_005100.4	102501015	102501074	84805	84806	8536	2	60	30	-6.60817	-3.11871	-0.08436	0.742506	0.826866	0.025535	hypo	0	0	0	NC_005100.4_102501015_102501074	0.855039	0.885834	0.780823	0.785769	0.668916	0.765317	0.775319	0.760473	0.751358	0.748242	0.740006	0.679916	0.710107	0.773821	0.671784	0.716917	NC_005100.4	95391076	116902987	aln21	.	+	RefSeq	match	.	ID=aln21;Target=NC_005100.4 95391077 116902987 +;gap_count=0;num_mismatch=0;pct_coverage=100;pct_identity_gap=100
NC_005100.4	102501015	102501074	84805	84806	8536	2	60	30	-6.60817	-3.11871	-0.08436	0.742506	0.826866	0.025535	hypo	0	0	0	NC_005100.4_102501015_102501074	0.855039	0.885834	0.780823	0.785769	0.668916	0.765317	0.775319	0.760473	0.751358	0.748242	0.740006	0.679916	0.710107	0.773821	0.671784	0.716917	NC_005100.4	102461326	102664977	rna-XM_006229229.3	.	-	Gnomon	mRNA	.	ID=rna-XM_006229229.3;Parent=gene-Sergef;Dbxref=GeneID:365243,Genbank:XM_006229229.3,RGD:1563497;Name=XM_006229229.3;gbkey=mRNA;gene=Sergef;model_evidence=Supporting evidence includes similarity to: 6 ESTs%2C and 100%25 coverage of the annotated genomic feature by RNAseq alignments%2C including 17 samples with support for all annotated introns;product=secretion regulating guanine nucleotide excha…
NC_005100.4	102501015	102501074	84805	84806	8536	2	60	30	-6.60817	-3.11871	-0.08436	0.742506	0.826866	0.025535	hypo	0	0	0	NC_005100.4_102501015_102501074	0.855039	0.885834	0.780823	0.785769	0.668916	0.765317	0.775319	0.760473	0.751358	0.748242	0.740006	0.679916	0.710107	0.773821	0.671784	0.716917	NC_005100.4	102461326	102664977	rna-XM_344891.8	.	-	Gnomon	mRNA	.	ID=rna-XM_344891.8;Parent=gene-Sergef;Dbxref=GeneID:365243,Genbank:XM_344891.8,RGD:1563497;Name=XM_344891.8;gbkey=mRNA;gene=Sergef;model_evidence=Supporting evidence includes similarity to: 6 ESTs%2C 3 Proteins%2C and 100%25 coverage of the annotated genomic feature by RNAseq alignments%2C including 98 samples with support for all annotated introns;product=secretion regulating guanine nucleotide …
NC_005100.4	102501015	102501074	84805	84806	8536	2	60	30	-6.60817	-3.11871	-0.08436	0.742506	0.826866	0.025535	hypo	0	0	0	NC_005100.4_102501015_102501074	0.855039	0.885834	0.780823	0.785769	0.668916	0.765317	0.775319	0.760473	0.751358	0.748242	0.740006	0.679916	0.710107	0.773821	0.671784	0.716917	NC_005100.4	102461326	102664977	rna-XR_001835763.1	.	-	Gnomon	transcript	.	ID=rna-XR_001835763.1;Parent=gene-Sergef;Dbxref=GeneID:365243,Genbank:XR_001835763.1,RGD:1563497;Name=XR_001835763.1;gbkey=misc_RNA;gene=Sergef;model_evidence=Supporting evidence includes similarity to: 6 ESTs%2C and 100%25 coverage of the annotated genomic feature by RNAseq alignments%2C including 1 sample with support for all annotated introns;product=secretion regulating guanine nucleotide exc…
NC_005100.4	102501015	102501074	84805	84806	8536	2	60	30	-6.60817	-3.11871	-0.08436	0.742506	0.826866	0.025535	hypo	0	0	0	NC_005100.4_102501015_102501074	0.855039	0.885834	0.780823	0.785769	0.668916	0.765317	0.775319	0.760473	0.751358	0.748242	0.740006	0.679916	0.710107	0.773821	0.671784	0.716917	NC_005100.4	102461326	102664978	gene-Sergef	.	-	Gnomon	gene	.	ID=gene-Sergef;Dbxref=GeneID:365243,RGD:1563497;Name=Sergef;gbkey=Gene;gene=Sergef;gene_biotype=protein_coding
NC_005100.4	102501015	102501074	84805	84806	8536	2	60	30	-6.60817	-3.11871	-0.08436	0.742506	0.826866	0.025535	hypo	0	0	0	NC_005100.4_102501015_102501074	0.855039	0.885834	0.780823	0.785769	0.668916	0.765317	0.775319	0.760473	0.751358	0.748242	0.740006	0.679916	0.710107	0.773821	0.671784	0.716917	NC_005100.4	102461326	102664978	rna-XM_006229227.3	.	-	Gnomon	mRNA	.	ID=rna-XM_006229227.3;Parent=gene-Sergef;Dbxref=GeneID:365243,Genbank:XM_006229227.3,RGD:1563497;Name=XM_006229227.3;gbkey=mRNA;gene=Sergef;model_evidence=Supporting evidence includes similarity to: 6 ESTs%2C and 100%25 coverage of the annotated genomic feature by RNAseq alignments%2C including 3 samples with support for all annotated introns;product=secretion regulating guanine nucleotide exchan…
NC_005100.4	102501015	102501074	84805	84806	8536	2	60	30	-6.60817	-3.11871	-0.08436	0.742506	0.826866	0.025535	hypo	0	0	0	NC_005100.4_102501015_102501074	0.855039	0.885834	0.780823	0.785769	0.668916	0.765317	0.775319	0.760473	0.751358	0.748242	0.740006	0.679916	0.710107	0.773821	0.671784	0.716917	NC_005100.4	102461326	102664978	rna-XM_006229228.3	.	-	Gnomon	mRNA	.	ID=rna-XM_006229228.3;Parent=gene-Sergef;Dbxref=GeneID:365243,Genbank:XM_006229228.3,RGD:1563497;Name=XM_006229228.3;gbkey=mRNA;gene=Sergef;model_evidence=Supporting evidence includes similarity to: 6 ESTs%2C and 100%25 coverage of the annotated genomic feature by RNAseq alignments%2C including 2 samples with support for all annotated introns;product=secretion regulating guanine nucleotide exchan…
NC_005100.4	102718913	102718913	85251	85251	8576	1	1	1	2.74228	2.74228	0.0749932	0.958702	0.883709	0.027347	hyper	0	0	0	NC_005100.4_102718913_102718913	0.832218	0.90129	0.914506	0.886823	0.933332	0.97573	0.963453	0.962295	0.906616	0.929524	0.955182	0.911887	0.97742	0.954657	0.916347	0.981368	NC_005100.4	95391076	116902987	aln21	.	+	RefSeq	match	.	ID=aln21;Target=NC_005100.4 95391077 116902987 +;gap_count=0;num_mismatch=0;pct_coverage=100;pct_identity_gap=100
NC_005100.4	104372246	104372246	86455	86455	8695	1	1	1	-2.83468	-2.83468	-0.0981839	0.714038	0.812222	0.0346366	hypo	0	0	0	NC_005100.4_104372246_104372246	0.81213	0.860894	0.811106	0.764758	0.678547	0.702071	0.73871	0.736824	0.846593	0.936384	0.75093	0.844692	0.688696	0.801202	0.820397	0.640807	NC_005100.4	95391076	116902987	aln21	.	+	RefSeq	match	.	ID=aln21;Target=NC_005100.4 95391077 116902987 +;gap_count=0;num_mismatch=0;pct_coverage=100;pct_identity_gap=100
NC_005100.4	104484539	104484539	86610	86610	8713	1	1	1	3.30401	3.30401	0.102814	0.567194	0.46438	0.031118	hyper	0	0	0	NC_005100.4_104484539_104484539	0.496303	0.495717	0.414401	0.451098	0.582986	0.531535	0.613749	0.540506	0.55148	0.567836	0.539847	0.538138	0.465895	0.51024	0.46901	0.444294	NC_005100.4	95391076	116902987	aln21	.	+	RefSeq	match	.	ID=aln21;Target=NC_005100.4 95391077 116902987 +;gap_count=0;num_mismatch=0;pct_coverage=100;pct_identity_gap=100
NC_005100.4	104732790	104732790	87006	87006	8748	1	1	1	-2.90536	-2.90536	-0.100353	0.848666	0.949019	0.0345406	hypo	0	0	0	NC_005100.4_104732790_104732790	0.982809	0.951884	0.938236	0.923148	0.887403	0.858792	0.836382	0.812089	0.907031	0.939869	0.878896	0.91369	0.858279	0.81857	0.90051	0.90701	NC_005100.4	95391076	116902987	aln21	.	+	RefSeq	match	.	ID=aln21;Target=NC_005100.4 95391077 116902987 +;gap_count=0;num_mismatch=0;pct_coverage=100;pct_identity_gap=100
NC_005100.4	104732790	104732790	87006	87006	8748	1	1	1	-2.90536	-2.90536	-0.100353	0.848666	0.949019	0.0345406	hypo	0	0	0	NC_005100.4_104732790_104732790	0.982809	0.951884	0.938236	0.923148	0.887403	0.858792	0.836382	0.812089	0.907031	0.939869	0.878896	0.91369	0.858279	0.81857	0.90051	0.90701	NC_005100.4	104575764	104941554	gene-Nav2	.	+	BestRefSeq%2CGnomon	gene	.	ID=gene-Nav2;Dbxref=GeneID:171563,RGD:619778;Name=Nav2;description=neuron navigator 2;gbkey=Gene;gene=Nav2;gene_biotype=protein_coding;gene_synonym=Rainb1
NC_005100.4	104732790	104732790	87006	87006	8748	1	1	1	-2.90536	-2.90536	-0.100353	0.848666	0.949019	0.0345406	hypo	0	0	0	NC_005100.4_104732790_104732790	0.982809	0.951884	0.938236	0.923148	0.887403	0.858792	0.836382	0.812089	0.907031	0.939869	0.878896	0.91369	0.858279	0.81857	0.90051	0.90701	NC_005100.4	104575764	104941554	rna-XM_017588749.1	.	+	Gnomon	mRNA	.	ID=rna-XM_017588749.1;Parent=gene-Nav2;Dbxref=GeneID:171563,Genbank:XM_017588749.1,RGD:619778;Name=XM_017588749.1;gbkey=mRNA;gene=Nav2;model_evidence=Supporting evidence includes similarity to: 1 mRNA%2C 26 ESTs%2C 4 Proteins%2C and 99%25 coverage of the annotated genomic feature by RNAseq alignments;product=neuron navigator 2%2C transcript variant X12;transcript_id=XM_017588749.1
NC_005100.4	104732790	104732790	87006	87006	8748	1	1	1	-2.90536	-2.90536	-0.100353	0.848666	0.949019	0.0345406	hypo	0	0	0	NC_005100.4_104732790_104732790	0.982809	0.951884	0.938236	0.923148	0.887403	0.858792	0.836382	0.812089	0.907031	0.939869	0.878896	0.91369	0.858279	0.81857	0.90051	0.90701	NC_005100.4	104575765	104941554	rna-XM_017588740.1	.	+	Gnomon	mRNA	.	ID=rna-XM_017588740.1;Parent=gene-Nav2;Dbxref=GeneID:171563,Genbank:XM_017588740.1,RGD:619778;Name=XM_017588740.1;gbkey=mRNA;gene=Nav2;model_evidence=Supporting evidence includes similarity to: 1 mRNA%2C 26 ESTs%2C 2 Proteins%2C and 100%25 coverage of the annotated genomic feature by RNAseq alignments%2C including 2 samples with support for all annotated introns;product=neuron navigator 2%2C tran…
NC_005100.4	104732790	104732790	87006	87006	8748	1	1	1	-2.90536	-2.90536	-0.100353	0.848666	0.949019	0.0345406	hypo	0	0	0	NC_005100.4_104732790_104732790	0.982809	0.951884	0.938236	0.923148	0.887403	0.858792	0.836382	0.812089	0.907031	0.939869	0.878896	0.91369	0.858279	0.81857	0.90051	0.90701	NC_005100.4	104575765	104941554	rna-XM_017588741.1	.	+	Gnomon	mRNA	.	ID=rna-XM_017588741.1;Parent=gene-Nav2;Dbxref=GeneID:171563,Genbank:XM_017588741.1,RGD:619778;Name=XM_017588741.1;gbkey=mRNA;gene=Nav2;model_evidence=Supporting evidence includes similarity to: 1 mRNA%2C 27 ESTs%2C 3 Proteins%2C and 100%25 coverage of the annotated genomic feature by RNAseq alignments%2C including 5 samples with support for all annotated introns;product=neuron navigator 2%2C tran…
NC_005100.4	104732790	104732790	87006	87006	8748	1	1	1	-2.90536	-2.90536	-0.100353	0.848666	0.949019	0.0345406	hypo	0	0	0	NC_005100.4_104732790_104732790	0.982809	0.951884	0.938236	0.923148	0.887403	0.858792	0.836382	0.812089	0.907031	0.939869	0.878896	0.91369	0.858279	0.81857	0.90051	0.90701	NC_005100.4	104575765	104941554	rna-XM_017588742.1	.	+	Gnomon	mRNA	.	ID=rna-XM_017588742.1;Parent=gene-Nav2;Dbxref=GeneID:171563,Genbank:XM_017588742.1,RGD:619778;Name=XM_017588742.1;gbkey=mRNA;gene=Nav2;model_evidence=Supporting evidence includes similarity to: 1 mRNA%2C 26 ESTs%2C 4 Proteins%2C and 100%25 coverage of the annotated genomic feature by RNAseq alignments%2C including 2 samples with support for all annotated introns;product=neuron navigator 2%2C tran…
NC_005100.4	104732790	104732790	87006	87006	8748	1	1	1	-2.90536	-2.90536	-0.100353	0.848666	0.949019	0.0345406	hypo	0	0	0	NC_005100.4_104732790_104732790	0.982809	0.951884	0.938236	0.923148	0.887403	0.858792	0.836382	0.812089	0.907031	0.939869	0.878896	0.91369	0.858279	0.81857	0.90051	0.90701	NC_005100.4	104575765	104941554	rna-XM_017588743.1	.	+	Gnomon	mRNA	.	ID=rna-XM_017588743.1;Parent=gene-Nav2;Dbxref=GeneID:171563,Genbank:XM_017588743.1,RGD:619778;Name=XM_017588743.1;gbkey=mRNA;gene=Nav2;model_evidence=Supporting evidence includes similarity to: 1 mRNA%2C 26 ESTs%2C 5 Proteins%2C and 100%25 coverage of the annotated genomic feature by RNAseq alignments%2C including 3 samples with support for all annotated introns;product=neuron navigator 2%2C tran…
NC_005100.4	104732790	104732790	87006	87006	8748	1	1	1	-2.90536	-2.90536	-0.100353	0.848666	0.949019	0.0345406	hypo	0	0	0	NC_005100.4_104732790_104732790	0.982809	0.951884	0.938236	0.923148	0.887403	0.858792	0.836382	0.812089	0.907031	0.939869	0.878896	0.91369	0.858279	0.81857	0.90051	0.90701	NC_005100.4	104575766	104941554	rna-XM_017588744.1	.	+	Gnomon	mRNA	.	ID=rna-XM_017588744.1;Parent=gene-Nav2;Dbxref=GeneID:171563,Genbank:XM_017588744.1,RGD:619778;Name=XM_017588744.1;gbkey=mRNA;gene=Nav2;model_evidence=Supporting evidence includes similarity to: 1 mRNA%2C 26 ESTs%2C 4 Proteins%2C and 100%25 coverage of the annotated genomic feature by RNAseq alignments%2C including 2 samples with support for all annotated introns;product=neuron navigator 2%2C tran…
NC_005100.4	104732790	104732790	87006	87006	8748	1	1	1	-2.90536	-2.90536	-0.100353	0.848666	0.949019	0.0345406	hypo	0	0	0	NC_005100.4_104732790_104732790	0.982809	0.951884	0.938236	0.923148	0.887403	0.858792	0.836382	0.812089	0.907031	0.939869	0.878896	0.91369	0.858279	0.81857	0.90051	0.90701	NC_005100.4	104575766	104941554	rna-XM_017588745.1	.	+	Gnomon	mRNA	.	ID=rna-XM_017588745.1;Parent=gene-Nav2;Dbxref=GeneID:171563,Genbank:XM_017588745.1,RGD:619778;Name=XM_017588745.1;gbkey=mRNA;gene=Nav2;model_evidence=Supporting evidence includes similarity to: 1 mRNA%2C 26 ESTs%2C 3 Proteins%2C and 100%25 coverage of the annotated genomic feature by RNAseq alignments%2C including 2 samples with support for all annotated introns;product=neuron navigator 2%2C tran…
NC_005100.4	104732790	104732790	87006	87006	8748	1	1	1	-2.90536	-2.90536	-0.100353	0.848666	0.949019	0.0345406	hypo	0	0	0	NC_005100.4_104732790_104732790	0.982809	0.951884	0.938236	0.923148	0.887403	0.858792	0.836382	0.812089	0.907031	0.939869	0.878896	0.91369	0.858279	0.81857	0.90051	0.90701	NC_005100.4	104576588	104941552	rna-NM_138529.1	.	+	BestRefSeq	mRNA	.	ID=rna-NM_138529.1;Parent=gene-Nav2;Dbxref=GeneID:171563,Genbank:NM_138529.1,RGD:619778;Name=NM_138529.1;gbkey=mRNA;gene=Nav2;product=neuron navigator 2;transcript_id=NM_138529.1
NC_005100.4	104732790	104732790	87006	87006	8748	1	1	1	-2.90536	-2.90536	-0.100353	0.848666	0.949019	0.0345406	hypo	0	0	0	NC_005100.4_104732790_104732790	0.982809	0.951884	0.938236	0.923148	0.887403	0.858792	0.836382	0.812089	0.907031	0.939869	0.878896	0.91369	0.858279	0.81857	0.90051	0.90701	NC_005100.4	104635621	104941554	rna-XM_006229244.3	.	+	Gnomon	mRNA	.	ID=rna-XM_006229244.3;Parent=gene-Nav2;Dbxref=GeneID:171563,Genbank:XM_006229244.3,RGD:619778;Name=XM_006229244.3;gbkey=mRNA;gene=Nav2;model_evidence=Supporting evidence includes similarity to: 1 mRNA%2C 27 ESTs%2C 4 Proteins%2C and 100%25 coverage of the annotated genomic feature by RNAseq alignments%2C including 3 samples with support for all annotated introns;product=neuron navigator 2%2C tran…
NC_005100.4	104732790	104732790	87006	87006	8748	1	1	1	-2.90536	-2.90536	-0.100353	0.848666	0.949019	0.0345406	hypo	0	0	0	NC_005100.4_104732790_104732790	0.982809	0.951884	0.938236	0.923148	0.887403	0.858792	0.836382	0.812089	0.907031	0.939869	0.878896	0.91369	0.858279	0.81857	0.90051	0.90701	NC_005100.4	104730428	104941554	rna-XM_017588747.1	.	+	Gnomon	mRNA	.	ID=rna-XM_017588747.1;Parent=gene-Nav2;Dbxref=GeneID:171563,Genbank:XM_017588747.1,RGD:619778;Name=XM_017588747.1;gbkey=mRNA;gene=Nav2;model_evidence=Supporting evidence includes similarity to: 1 mRNA%2C 26 ESTs%2C 4 Proteins%2C and 100%25 coverage of the annotated genomic feature by RNAseq alignments%2C including 1 sample with support for all annotated introns;product=neuron navigator 2%2C trans…
NC_005100.4	104732790	104732790	87006	87006	8748	1	1	1	-2.90536	-2.90536	-0.100353	0.848666	0.949019	0.0345406	hypo	0	0	0	NC_005100.4_104732790_104732790	0.982809	0.951884	0.938236	0.923148	0.887403	0.858792	0.836382	0.812089	0.907031	0.939869	0.878896	0.91369	0.858279	0.81857	0.90051	0.90701	NC_005100.4	104730439	104941554	rna-XM_017588746.1	.	+	Gnomon	mRNA	.	ID=rna-XM_017588746.1;Parent=gene-Nav2;Dbxref=GeneID:171563,Genbank:XM_017588746.1,RGD:619778;Name=XM_017588746.1;gbkey=mRNA;gene=Nav2;model_evidence=Supporting evidence includes similarity to: 1 mRNA%2C 26 ESTs%2C 4 Proteins%2C and 100%25 coverage of the annotated genomic feature by RNAseq alignments%2C including 2 samples with support for all annotated introns;product=neuron navigator 2%2C tran…
NC_005100.4	104757348	104757348	87153	87153	8760	1	1	1	3.16361	3.16361	0.0982496	0.922663	0.824413	0.0310562	hyper	0	0	0	NC_005100.4_104757348_104757348	0.802178	0.811437	0.853171	0.830866	0.90049	0.944549	0.881438	0.964174	0.915405	0.995491	0.866962	0.876481	0.988863	0.799305	0.974294	0.936441	NC_005100.4	95391076	116902987	aln21	.	+	RefSeq	match	.	ID=aln21;Target=NC_005100.4 95391077 116902987 +;gap_count=0;num_mismatch=0;pct_coverage=100;pct_identity_gap=100
NC_005100.4	104757348	104757348	87153	87153	8760	1	1	1	3.16361	3.16361	0.0982496	0.922663	0.824413	0.0310562	hyper	0	0	0	NC_005100.4_104757348_104757348	0.802178	0.811437	0.853171	0.830866	0.90049	0.944549	0.881438	0.964174	0.915405	0.995491	0.866962	0.876481	0.988863	0.799305	0.974294	0.936441	NC_005100.4	104575764	104941554	gene-Nav2	.	+	BestRefSeq%2CGnomon	gene	.	ID=gene-Nav2;Dbxref=GeneID:171563,RGD:619778;Name=Nav2;description=neuron navigator 2;gbkey=Gene;gene=Nav2;gene_biotype=protein_coding;gene_synonym=Rainb1
NC_005100.4	104757348	104757348	87153	87153	8760	1	1	1	3.16361	3.16361	0.0982496	0.922663	0.824413	0.0310562	hyper	0	0	0	NC_005100.4_104757348_104757348	0.802178	0.811437	0.853171	0.830866	0.90049	0.944549	0.881438	0.964174	0.915405	0.995491	0.866962	0.876481	0.988863	0.799305	0.974294	0.936441	NC_005100.4	104575764	104941554	rna-XM_017588749.1	.	+	Gnomon	mRNA	.	ID=rna-XM_017588749.1;Parent=gene-Nav2;Dbxref=GeneID:171563,Genbank:XM_017588749.1,RGD:619778;Name=XM_017588749.1;gbkey=mRNA;gene=Nav2;model_evidence=Supporting evidence includes similarity to: 1 mRNA%2C 26 ESTs%2C 4 Proteins%2C and 99%25 coverage of the annotated genomic feature by RNAseq alignments;product=neuron navigator 2%2C transcript variant X12;transcript_id=XM_017588749.1
NC_005100.4	104757348	104757348	87153	87153	8760	1	1	1	3.16361	3.16361	0.0982496	0.922663	0.824413	0.0310562	hyper	0	0	0	NC_005100.4_104757348_104757348	0.802178	0.811437	0.853171	0.830866	0.90049	0.944549	0.881438	0.964174	0.915405	0.995491	0.866962	0.876481	0.988863	0.799305	0.974294	0.936441	NC_005100.4	104575765	104941554	rna-XM_017588740.1	.	+	Gnomon	mRNA	.	ID=rna-XM_017588740.1;Parent=gene-Nav2;Dbxref=GeneID:171563,Genbank:XM_017588740.1,RGD:619778;Name=XM_017588740.1;gbkey=mRNA;gene=Nav2;model_evidence=Supporting evidence includes similarity to: 1 mRNA%2C 26 ESTs%2C 2 Proteins%2C and 100%25 coverage of the annotated genomic feature by RNAseq alignments%2C including 2 samples with support for all annotated introns;product=neuron navigator 2%2C tran…
NC_005100.4	104757348	104757348	87153	87153	8760	1	1	1	3.16361	3.16361	0.0982496	0.922663	0.824413	0.0310562	hyper	0	0	0	NC_005100.4_104757348_104757348	0.802178	0.811437	0.853171	0.830866	0.90049	0.944549	0.881438	0.964174	0.915405	0.995491	0.866962	0.876481	0.988863	0.799305	0.974294	0.936441	NC_005100.4	104575765	104941554	rna-XM_017588741.1	.	+	Gnomon	mRNA	.	ID=rna-XM_017588741.1;Parent=gene-Nav2;Dbxref=GeneID:171563,Genbank:XM_017588741.1,RGD:619778;Name=XM_017588741.1;gbkey=mRNA;gene=Nav2;model_evidence=Supporting evidence includes similarity to: 1 mRNA%2C 27 ESTs%2C 3 Proteins%2C and 100%25 coverage of the annotated genomic feature by RNAseq alignments%2C including 5 samples with support for all annotated introns;product=neuron navigator 2%2C tran…
NC_005100.4	104757348	104757348	87153	87153	8760	1	1	1	3.16361	3.16361	0.0982496	0.922663	0.824413	0.0310562	hyper	0	0	0	NC_005100.4_104757348_104757348	0.802178	0.811437	0.853171	0.830866	0.90049	0.944549	0.881438	0.964174	0.915405	0.995491	0.866962	0.876481	0.988863	0.799305	0.974294	0.936441	NC_005100.4	104575765	104941554	rna-XM_017588742.1	.	+	Gnomon	mRNA	.	ID=rna-XM_017588742.1;Parent=gene-Nav2;Dbxref=GeneID:171563,Genbank:XM_017588742.1,RGD:619778;Name=XM_017588742.1;gbkey=mRNA;gene=Nav2;model_evidence=Supporting evidence includes similarity to: 1 mRNA%2C 26 ESTs%2C 4 Proteins%2C and 100%25 coverage of the annotated genomic feature by RNAseq alignments%2C including 2 samples with support for all annotated introns;product=neuron navigator 2%2C tran…
NC_005100.4	104757348	104757348	87153	87153	8760	1	1	1	3.16361	3.16361	0.0982496	0.922663	0.824413	0.0310562	hyper	0	0	0	NC_005100.4_104757348_104757348	0.802178	0.811437	0.853171	0.830866	0.90049	0.944549	0.881438	0.964174	0.915405	0.995491	0.866962	0.876481	0.988863	0.799305	0.974294	0.936441	NC_005100.4	104575765	104941554	rna-XM_017588743.1	.	+	Gnomon	mRNA	.	ID=rna-XM_017588743.1;Parent=gene-Nav2;Dbxref=GeneID:171563,Genbank:XM_017588743.1,RGD:619778;Name=XM_017588743.1;gbkey=mRNA;gene=Nav2;model_evidence=Supporting evidence includes similarity to: 1 mRNA%2C 26 ESTs%2C 5 Proteins%2C and 100%25 coverage of the annotated genomic feature by RNAseq alignments%2C including 3 samples with support for all annotated introns;product=neuron navigator 2%2C tran…
NC_005100.4	104757348	104757348	87153	87153	8760	1	1	1	3.16361	3.16361	0.0982496	0.922663	0.824413	0.0310562	hyper	0	0	0	NC_005100.4_104757348_104757348	0.802178	0.811437	0.853171	0.830866	0.90049	0.944549	0.881438	0.964174	0.915405	0.995491	0.866962	0.876481	0.988863	0.799305	0.974294	0.936441	NC_005100.4	104575766	104941554	rna-XM_017588744.1	.	+	Gnomon	mRNA	.	ID=rna-XM_017588744.1;Parent=gene-Nav2;Dbxref=GeneID:171563,Genbank:XM_017588744.1,RGD:619778;Name=XM_017588744.1;gbkey=mRNA;gene=Nav2;model_evidence=Supporting evidence includes similarity to: 1 mRNA%2C 26 ESTs%2C 4 Proteins%2C and 100%25 coverage of the annotated genomic feature by RNAseq alignments%2C including 2 samples with support for all annotated introns;product=neuron navigator 2%2C tran…
NC_005100.4	104757348	104757348	87153	87153	8760	1	1	1	3.16361	3.16361	0.0982496	0.922663	0.824413	0.0310562	hyper	0	0	0	NC_005100.4_104757348_104757348	0.802178	0.811437	0.853171	0.830866	0.90049	0.944549	0.881438	0.964174	0.915405	0.995491	0.866962	0.876481	0.988863	0.799305	0.974294	0.936441	NC_005100.4	104575766	104941554	rna-XM_017588745.1	.	+	Gnomon	mRNA	.	ID=rna-XM_017588745.1;Parent=gene-Nav2;Dbxref=GeneID:171563,Genbank:XM_017588745.1,RGD:619778;Name=XM_017588745.1;gbkey=mRNA;gene=Nav2;model_evidence=Supporting evidence includes similarity to: 1 mRNA%2C 26 ESTs%2C 3 Proteins%2C and 100%25 coverage of the annotated genomic feature by RNAseq alignments%2C including 2 samples with support for all annotated introns;product=neuron navigator 2%2C tran…
NC_005100.4	104757348	104757348	87153	87153	8760	1	1	1	3.16361	3.16361	0.0982496	0.922663	0.824413	0.0310562	hyper	0	0	0	NC_005100.4_104757348_104757348	0.802178	0.811437	0.853171	0.830866	0.90049	0.944549	0.881438	0.964174	0.915405	0.995491	0.866962	0.876481	0.988863	0.799305	0.974294	0.936441	NC_005100.4	104576588	104941552	rna-NM_138529.1	.	+	BestRefSeq	mRNA	.	ID=rna-NM_138529.1;Parent=gene-Nav2;Dbxref=GeneID:171563,Genbank:NM_138529.1,RGD:619778;Name=NM_138529.1;gbkey=mRNA;gene=Nav2;product=neuron navigator 2;transcript_id=NM_138529.1
NC_005100.4	104757348	104757348	87153	87153	8760	1	1	1	3.16361	3.16361	0.0982496	0.922663	0.824413	0.0310562	hyper	0	0	0	NC_005100.4_104757348_104757348	0.802178	0.811437	0.853171	0.830866	0.90049	0.944549	0.881438	0.964174	0.915405	0.995491	0.866962	0.876481	0.988863	0.799305	0.974294	0.936441	NC_005100.4	104635621	104941554	rna-XM_006229244.3	.	+	Gnomon	mRNA	.	ID=rna-XM_006229244.3;Parent=gene-Nav2;Dbxref=GeneID:171563,Genbank:XM_006229244.3,RGD:619778;Name=XM_006229244.3;gbkey=mRNA;gene=Nav2;model_evidence=Supporting evidence includes similarity to: 1 mRNA%2C 27 ESTs%2C 4 Proteins%2C and 100%25 coverage of the annotated genomic feature by RNAseq alignments%2C including 3 samples with support for all annotated introns;product=neuron navigator 2%2C tran…
NC_005100.4	104757348	104757348	87153	87153	8760	1	1	1	3.16361	3.16361	0.0982496	0.922663	0.824413	0.0310562	hyper	0	0	0	NC_005100.4_104757348_104757348	0.802178	0.811437	0.853171	0.830866	0.90049	0.944549	0.881438	0.964174	0.915405	0.995491	0.866962	0.876481	0.988863	0.799305	0.974294	0.936441	NC_005100.4	104730428	104941554	rna-XM_017588747.1	.	+	Gnomon	mRNA	.	ID=rna-XM_017588747.1;Parent=gene-Nav2;Dbxref=GeneID:171563,Genbank:XM_017588747.1,RGD:619778;Name=XM_017588747.1;gbkey=mRNA;gene=Nav2;model_evidence=Supporting evidence includes similarity to: 1 mRNA%2C 26 ESTs%2C 4 Proteins%2C and 100%25 coverage of the annotated genomic feature by RNAseq alignments%2C including 1 sample with support for all annotated introns;product=neuron navigator 2%2C trans…
NC_005100.4	104757348	104757348	87153	87153	8760	1	1	1	3.16361	3.16361	0.0982496	0.922663	0.824413	0.0310562	hyper	0	0	0	NC_005100.4_104757348_104757348	0.802178	0.811437	0.853171	0.830866	0.90049	0.944549	0.881438	0.964174	0.915405	0.995491	0.866962	0.876481	0.988863	0.799305	0.974294	0.936441	NC_005100.4	104730439	104941554	rna-XM_017588746.1	.	+	Gnomon	mRNA	.	ID=rna-XM_017588746.1;Parent=gene-Nav2;Dbxref=GeneID:171563,Genbank:XM_017588746.1,RGD:619778;Name=XM_017588746.1;gbkey=mRNA;gene=Nav2;model_evidence=Supporting evidence includes similarity to: 1 mRNA%2C 26 ESTs%2C 4 Proteins%2C and 100%25 coverage of the annotated genomic feature by RNAseq alignments%2C including 2 samples with support for all annotated introns;product=neuron navigator 2%2C tran…
NC_005100.4	104757348	104757348	87153	87153	8760	1	1	1	3.16361	3.16361	0.0982496	0.922663	0.824413	0.0310562	hyper	0	0	0	NC_005100.4_104757348_104757348	0.802178	0.811437	0.853171	0.830866	0.90049	0.944549	0.881438	0.964174	0.915405	0.995491	0.866962	0.876481	0.988863	0.799305	0.974294	0.936441	NC_005100.4	104744385	104941554	rna-XM_017588748.1	.	+	Gnomon	mRNA	.	ID=rna-XM_017588748.1;Parent=gene-Nav2;Dbxref=GeneID:171563,Genbank:XM_017588748.1,RGD:619778;Name=XM_017588748.1;gbkey=mRNA;gene=Nav2;model_evidence=Supporting evidence includes similarity to: 1 mRNA%2C 26 ESTs%2C 4 Proteins%2C and 100%25 coverage of the annotated genomic feature by RNAseq alignments%2C including 1 sample with support for all annotated introns;product=neuron navigator 2%2C trans…
NC_005100.4	105122291	105122447	88078	88079	8842	2	157	78.5	-8.46141	-3.34411	-0.112367	0.815636	0.928003	0.02656	hypo	0	0	0	NC_005100.4_105122291_105122447	0.894125	0.964744	0.959483	0.893661	0.855117	0.785522	0.785296	0.836609	0.904121	0.937409	0.775638	0.916374	0.954006	0.967736	0.797019	0.896024	NC_005100.4	95391076	116902987	aln21	.	+	RefSeq	match	.	ID=aln21;Target=NC_005100.4 95391077 116902987 +;gap_count=0;num_mismatch=0;pct_coverage=100;pct_identity_gap=100
NC_005100.4	105122291	105122447	88078	88079	8842	2	157	78.5	-8.46141	-3.34411	-0.112367	0.815636	0.928003	0.02656	hypo	0	0	0	NC_005100.4_105122291_105122447	0.894125	0.964744	0.959483	0.893661	0.855117	0.785522	0.785296	0.836609	0.904121	0.937409	0.775638	0.916374	0.954006	0.967736	0.797019	0.896024	NC_005100.4	105113594	105200253	gene-Prmt3	.	+	BestRefSeq	gene	.	ID=gene-Prmt3;Dbxref=GeneID:89820,RGD:620413;Name=Prmt3;description=protein arginine methyltransferase 3;gbkey=Gene;gene=Prmt3;gene_biotype=protein_coding;gene_synonym=Hrmt1l3
NC_005100.4	105122291	105122447	88078	88079	8842	2	157	78.5	-8.46141	-3.34411	-0.112367	0.815636	0.928003	0.02656	hypo	0	0	0	NC_005100.4_105122291_105122447	0.894125	0.964744	0.959483	0.893661	0.855117	0.785522	0.785296	0.836609	0.904121	0.937409	0.775638	0.916374	0.954006	0.967736	0.797019	0.896024	NC_005100.4	105113594	105200253	rna-NM_053557.1	.	+	BestRefSeq	mRNA	.	ID=rna-NM_053557.1;Parent=gene-Prmt3;Dbxref=GeneID:89820,Genbank:NM_053557.1,RGD:620413;Name=NM_053557.1;Note=The RefSeq transcript has 2 substitutions compared to this genomic sequence;exception=annotated by transcript or proteomic data;gbkey=mRNA;gene=Prmt3;inference=similar to RNA sequence%2C mRNA (same species):RefSeq:NM_053557.1;product=protein arginine methyltransferase 3;transcript_id=NM_0…
NC_005100.4	105122721	105122785	88081	88082	8842	2	65	32.5	11.5728	5.9404	0.153687	0.616414	0.462727	0.02656	hyper	0	0	0	NC_005100.4_105122721_105122785	0.522933	0.36633	0.442363	0.519282	0.690459	0.589627	0.613723	0.571847	0.468165	0.443011	0.641242	0.529395	0.413186	0.364283	0.531783	0.719626	NC_005100.4	95391076	116902987	aln21	.	+	RefSeq	match	.	ID=aln21;Target=NC_005100.4 95391077 116902987 +;gap_count=0;num_mismatch=0;pct_coverage=100;pct_identity_gap=100
NC_005100.4	105122721	105122785	88081	88082	8842	2	65	32.5	11.5728	5.9404	0.153687	0.616414	0.462727	0.02656	hyper	0	0	0	NC_005100.4_105122721_105122785	0.522933	0.36633	0.442363	0.519282	0.690459	0.589627	0.613723	0.571847	0.468165	0.443011	0.641242	0.529395	0.413186	0.364283	0.531783	0.719626	NC_005100.4	105113594	105200253	gene-Prmt3	.	+	BestRefSeq	gene	.	ID=gene-Prmt3;Dbxref=GeneID:89820,RGD:620413;Name=Prmt3;description=protein arginine methyltransferase 3;gbkey=Gene;gene=Prmt3;gene_biotype=protein_coding;gene_synonym=Hrmt1l3
NC_005100.4	105122721	105122785	88081	88082	8842	2	65	32.5	11.5728	5.9404	0.153687	0.616414	0.462727	0.02656	hyper	0	0	0	NC_005100.4_105122721_105122785	0.522933	0.36633	0.442363	0.519282	0.690459	0.589627	0.613723	0.571847	0.468165	0.443011	0.641242	0.529395	0.413186	0.364283	0.531783	0.719626	NC_005100.4	105113594	105200253	rna-NM_053557.1	.	+	BestRefSeq	mRNA	.	ID=rna-NM_053557.1;Parent=gene-Prmt3;Dbxref=GeneID:89820,Genbank:NM_053557.1,RGD:620413;Name=NM_053557.1;Note=The RefSeq transcript has 2 substitutions compared to this genomic sequence;exception=annotated by transcript or proteomic data;gbkey=mRNA;gene=Prmt3;inference=similar to RNA sequence%2C mRNA (same species):RefSeq:NM_053557.1;product=protein arginine methyltransferase 3;transcript_id=NM_0…
NC_005100.4	116913399	116913399	90021	90021	9083	1	1	1	3.59653	3.59653	0.131188	0.937072	0.805884	0.0364761	hyper	0	0	0	NC_005100.4_116913399_116913399	0.865266	0.728394	0.80057	0.829308	0.94032	0.98583	0.8943	0.927839	0.804047	0.918624	0.923443	0.889583	0.908053	0.919589	0.923928	0.805297	NC_005100.4	116912987	116933092	aln22	.	+	RefSeq	match	.	ID=aln22;Target=NC_005100.4 116912988 116933092 +;gap_count=0;num_mismatch=0;pct_coverage=100;pct_identity_gap=100
NC_005100.4	126767660	126767902	92626	92629	9389	4	243	60.75	-12.8309	-2.81632	-0.0835584	0.558359	0.641918	0.0260492	hypo	0	0	0	NC_005100.4_126767660_126767902	0.614422	0.660406	0.645804	0.647038	0.519531	0.544494	0.610388	0.559024	0.514773	0.601305	0.570723	0.550724	0.635231	0.493856	0.616689	0.608744	NC_005100.4	121590657	145011851	aln28	.	+	RefSeq	match	.	ID=aln28;Target=NC_005100.4 121590658 145011851 +;gap_count=0;num_mismatch=0;pct_coverage=100;pct_identity_gap=100
NC_005100.4	126767660	126767902	92626	92629	9389	4	243	60.75	-12.8309	-2.81632	-0.0835584	0.558359	0.641918	0.0260492	hypo	0	0	0	NC_005100.4_126767660_126767902	0.614422	0.660406	0.645804	0.647038	0.519531	0.544494	0.610388	0.559024	0.514773	0.601305	0.570723	0.550724	0.635231	0.493856	0.616689	0.608744	NC_005100.4	126749507	126947392	gene-Pcsk6	.	+	BestRefSeq	gene	.	ID=gene-Pcsk6;Dbxref=GeneID:25507,RGD:3246;Name=Pcsk6;description=proprotein convertase subtilisin/kexin type 6;gbkey=Gene;gene=Pcsk6;gene_biotype=protein_coding;gene_synonym=Pace4,Spc4
NC_005100.4	126767660	126767902	92626	92629	9389	4	243	60.75	-12.8309	-2.81632	-0.0835584	0.558359	0.641918	0.0260492	hypo	0	0	0	NC_005100.4_126767660_126767902	0.614422	0.660406	0.645804	0.647038	0.519531	0.544494	0.610388	0.559024	0.514773	0.601305	0.570723	0.550724	0.635231	0.493856	0.616689	0.608744	NC_005100.4	126749507	126947392	rna-NM_012999.1	.	+	BestRefSeq	mRNA	.	ID=rna-NM_012999.1;Parent=gene-Pcsk6;Dbxref=GeneID:25507,Genbank:NM_012999.1,RGD:3246;Name=NM_012999.1;Note=The RefSeq transcript has 2 substitutions%2C 9 frameshifts%2C 2 non-frameshifting indels compared to this genomic sequence;exception=annotated by transcript or proteomic data;gbkey=mRNA;gene=Pcsk6;inference=similar to RNA sequence%2C mRNA (same species):RefSeq:NM_012999.1;product=proprotein…
NC_005100.4	129109378	129109378	95463	95463	9669	1	1	1	-3.0453	-3.0453	-0.0852597	0.809615	0.894875	0.0279971	hypo	0	0	0	NC_005100.4_129109378_129109378	0.884563	0.944895	0.876495	0.873547	0.801078	0.803398	0.814483	0.819502	0.884358	0.836679	0.878396	0.846663	0.794688	0.779822	0.847168	0.740307	NC_005100.4	121590657	145011851	aln28	.	+	RefSeq	match	.	ID=aln28;Target=NC_005100.4 121590658 145011851 +;gap_count=0;num_mismatch=0;pct_coverage=100;pct_identity_gap=100
NC_005100.4	129109378	129109378	95463	95463	9669	1	1	1	-3.0453	-3.0453	-0.0852597	0.809615	0.894875	0.0279971	hypo	0	0	0	NC_005100.4_129109378_129109378	0.884563	0.944895	0.876495	0.873547	0.801078	0.803398	0.814483	0.819502	0.884358	0.836679	0.878396	0.846663	0.794688	0.779822	0.847168	0.740307	NC_005100.4	128924920	129207054	rna-NM_052807.2	.	+	BestRefSeq	mRNA	.	ID=rna-NM_052807.2;Parent=gene-Igf1r;Dbxref=GeneID:25718,Genbank:NM_052807.2,RGD:2869;Name=NM_052807.2;gbkey=mRNA;gene=Igf1r;product=insulin-like growth factor 1 receptor;transcript_id=NM_052807.2
NC_005100.4	129109378	129109378	95463	95463	9669	1	1	1	-3.0453	-3.0453	-0.0852597	0.809615	0.894875	0.0279971	hypo	0	0	0	NC_005100.4_129109378_129109378	0.884563	0.944895	0.876495	0.873547	0.801078	0.803398	0.814483	0.819502	0.884358	0.836679	0.878396	0.846663	0.794688	0.779822	0.847168	0.740307	NC_005100.4	128924920	129213816	gene-Igf1r	.	+	BestRefSeq%2CGnomon	gene	.	ID=gene-Igf1r;Dbxref=GeneID:25718,RGD:2869;Name=Igf1r;description=insulin-like growth factor 1 receptor;gbkey=Gene;gene=Igf1r;gene_biotype=protein_coding;gene_synonym=IGF-1 receptor,IGFIRC,Igfr1,JTK13
NC_005100.4	129109378	129109378	95463	95463	9669	1	1	1	-3.0453	-3.0453	-0.0852597	0.809615	0.894875	0.0279971	hypo	0	0	0	NC_005100.4_129109378_129109378	0.884563	0.944895	0.876495	0.873547	0.801078	0.803398	0.814483	0.819502	0.884358	0.836679	0.878396	0.846663	0.794688	0.779822	0.847168	0.740307	NC_005100.4	128924920	129213816	rna-XM_006229324.2	.	+	Gnomon	mRNA	.	ID=rna-XM_006229324.2;Parent=gene-Igf1r;Dbxref=GeneID:25718,Genbank:XM_006229324.2,RGD:2869;Name=XM_006229324.2;gbkey=mRNA;gene=Igf1r;model_evidence=Supporting evidence includes similarity to: 3 mRNAs%2C 72 ESTs%2C 5 Proteins%2C and 100%25 coverage of the annotated genomic feature by RNAseq alignments%2C including 20 samples with support for all annotated introns;product=insulin-like growth facto…
NC_005100.4	129109378	129109378	95463	95463	9669	1	1	1	-3.0453	-3.0453	-0.0852597	0.809615	0.894875	0.0279971	hypo	0	0	0	NC_005100.4_129109378_129109378	0.884563	0.944895	0.876495	0.873547	0.801078	0.803398	0.814483	0.819502	0.884358	0.836679	0.878396	0.846663	0.794688	0.779822	0.847168	0.740307	NC_005100.4	128924922	129213816	rna-XM_008759500.1	.	+	Gnomon	mRNA	.	ID=rna-XM_008759500.1;Parent=gene-Igf1r;Dbxref=GeneID:25718,Genbank:XM_008759500.1,RGD:2869;Name=XM_008759500.1;gbkey=mRNA;gene=Igf1r;model_evidence=Supporting evidence includes similarity to: 4 mRNAs%2C 71 ESTs%2C 3 Proteins%2C and 100%25 coverage of the annotated genomic feature by RNAseq alignments%2C including 12 samples with support for all annotated introns;product=insulin-like growth facto…
NC_005100.4	137013183	137013183	99139	99139	10045	1	1	1	2.74406	2.74406	0.0808046	0.777466	0.696661	0.0294471	hyper	0	0	0	NC_005100.4_137013183_137013183	0.740515	0.740108	0.635121	0.6709	0.845508	0.74926	0.764908	0.750187	0.720594	0.69574	0.73089	0.659393	0.727961	0.652183	0.696924	0.718001	NC_005100.4	121590657	145011851	aln28	.	+	RefSeq	match	.	ID=aln28;Target=NC_005100.4 121590658 145011851 +;gap_count=0;num_mismatch=0;pct_coverage=100;pct_identity_gap=100
NC_005100.4	140403566	140403714	99699	99702	10103	4	149	37.25	-12.5906	-3.01426	-0.107703	0.61483	0.722533	0.0342159	hypo	0	0	0	NC_005100.4_140403566_140403714	0.662326	0.681944	0.825299	0.720565	0.635912	0.627957	0.602169	0.593284	0.642517	0.660173	0.622395	0.562383	0.680547	0.59465	0.653756	0.64277	NC_005100.4	121590657	145011851	aln28	.	+	RefSeq	match	.	ID=aln28;Target=NC_005100.4 121590658 145011851 +;gap_count=0;num_mismatch=0;pct_coverage=100;pct_identity_gap=100
NC_005100.4	140991378	140991497	100380	100383	10184	4	120	30	-12.8325	-2.93775	-0.0901164	0.418434	0.50855	0.0280977	hypo	0	0	0	NC_005100.4_140991378_140991497	0.548213	0.516449	0.483027	0.486512	0.382825	0.420029	0.448131	0.422751	0.486536	0.408652	0.300084	0.375952	0.364761	0.435315	0.452713	0.410162	NC_005100.4	121590657	145011851	aln28	.	+	RefSeq	match	.	ID=aln28;Target=NC_005100.4 121590658 145011851 +;gap_count=0;num_mismatch=0;pct_coverage=100;pct_identity_gap=100
NC_005100.4	141895202	141895247	101984	101985	10344	2	46	23	8.75136	4.47853	0.148582	0.846164	0.697582	0.0339563	hyper	0	0	0	NC_005100.4_141895202_141895247	0.659254	0.740195	0.708031	0.682847	0.86496	0.826646	0.876757	0.816294	0.886782	0.860951	0.668859	0.8115	0.734864	0.789281	0.678229	0.721584	NC_005100.4	121590657	145011851	aln28	.	+	RefSeq	match	.	ID=aln28;Target=NC_005100.4 121590658 145011851 +;gap_count=0;num_mismatch=0;pct_coverage=100;pct_identity_gap=100
NC_005100.4	142149181	142149325	102533	102536	10395	4	145	36.25	-15.0451	-2.93115	-0.097527	0.791624	0.889151	0.0259412	hypo	0	0	0	NC_005100.4_142149181_142149325	0.892614	0.937232	0.851605	0.875153	0.791185	0.785933	0.783865	0.805512	0.882345	0.756961	0.80611	0.756268	0.835867	0.829754	0.703519	0.797288	NC_005100.4	121590657	145011851	aln28	.	+	RefSeq	match	.	ID=aln28;Target=NC_005100.4 121590658 145011851 +;gap_count=0;num_mismatch=0;pct_coverage=100;pct_identity_gap=100
NC_005100.4	142149181	142149325	102533	102536	10395	4	145	36.25	-15.0451	-2.93115	-0.097527	0.791624	0.889151	0.0259412	hypo	0	0	0	NC_005100.4_142149181_142149325	0.892614	0.937232	0.851605	0.875153	0.791185	0.785933	0.783865	0.805512	0.882345	0.756961	0.80611	0.756268	0.835867	0.829754	0.703519	0.797288	NC_005100.4	142141694	142163518	rna-XM_017589165.1	.	-	Gnomon	mRNA	.	ID=rna-XM_017589165.1;Parent=gene-Man2a2;Dbxref=GeneID:308757,Genbank:XM_017589165.1,RGD:1310238;Name=XM_017589165.1;gbkey=mRNA;gene=Man2a2;model_evidence=Supporting evidence includes similarity to: 41 ESTs%2C 3 Proteins%2C and 100%25 coverage of the annotated genomic feature by RNAseq alignments%2C including 9 samples with support for all annotated introns;product=mannosidase%2C alpha%2C class 2…
NC_005100.4	142149181	142149325	102533	102536	10395	4	145	36.25	-15.0451	-2.93115	-0.097527	0.791624	0.889151	0.0259412	hypo	0	0	0	NC_005100.4_142149181_142149325	0.892614	0.937232	0.851605	0.875153	0.791185	0.785933	0.783865	0.805512	0.882345	0.756961	0.80611	0.756268	0.835867	0.829754	0.703519	0.797288	NC_005100.4	142141694	142164561	gene-Man2a2	.	-	BestRefSeq%2CGnomon	gene	.	ID=gene-Man2a2;Dbxref=GeneID:308757,RGD:1310238;Name=Man2a2;description=mannosidase%2C alpha%2C class 2A%2C member 2;gbkey=Gene;gene=Man2a2;gene_biotype=protein_coding
NC_005100.4	142149181	142149325	102533	102536	10395	4	145	36.25	-15.0451	-2.93115	-0.097527	0.791624	0.889151	0.0259412	hypo	0	0	0	NC_005100.4_142149181_142149325	0.892614	0.937232	0.851605	0.875153	0.791185	0.785933	0.783865	0.805512	0.882345	0.756961	0.80611	0.756268	0.835867	0.829754	0.703519	0.797288	NC_005100.4	142141694	142164561	rna-XM_008759527.2	.	-	Gnomon	mRNA	.	ID=rna-XM_008759527.2;Parent=gene-Man2a2;Dbxref=GeneID:308757,Genbank:XM_008759527.2,RGD:1310238;Name=XM_008759527.2;gbkey=mRNA;gene=Man2a2;model_evidence=Supporting evidence includes similarity to: 42 ESTs%2C 3 Proteins%2C and 100%25 coverage of the annotated genomic feature by RNAseq alignments%2C including 18 samples with support for all annotated introns;product=mannosidase%2C alpha%2C class …
NC_005100.4	142149181	142149325	102533	102536	10395	4	145	36.25	-15.0451	-2.93115	-0.097527	0.791624	0.889151	0.0259412	hypo	0	0	0	NC_005100.4_142149181_142149325	0.892614	0.937232	0.851605	0.875153	0.791185	0.785933	0.783865	0.805512	0.882345	0.756961	0.80611	0.756268	0.835867	0.829754	0.703519	0.797288	NC_005100.4	142141694	142164561	rna-XM_008759529.2	.	-	Gnomon	mRNA	.	ID=rna-XM_008759529.2;Parent=gene-Man2a2;Dbxref=GeneID:308757,Genbank:XM_008759529.2,RGD:1310238;Name=XM_008759529.2;gbkey=mRNA;gene=Man2a2;model_evidence=Supporting evidence includes similarity to: 42 ESTs%2C 3 Proteins%2C and 100%25 coverage of the annotated genomic feature by RNAseq alignments%2C including 19 samples with support for all annotated introns;product=mannosidase%2C alpha%2C class …
NC_005100.4	142149181	142149325	102533	102536	10395	4	145	36.25	-15.0451	-2.93115	-0.097527	0.791624	0.889151	0.0259412	hypo	0	0	0	NC_005100.4_142149181_142149325	0.892614	0.937232	0.851605	0.875153	0.791185	0.785933	0.783865	0.805512	0.882345	0.756961	0.80611	0.756268	0.835867	0.829754	0.703519	0.797288	NC_005100.4	142141694	142164561	rna-XM_008759530.2	.	-	Gnomon	mRNA	.	ID=rna-XM_008759530.2;Parent=gene-Man2a2;Dbxref=GeneID:308757,Genbank:XM_008759530.2,RGD:1310238;Name=XM_008759530.2;gbkey=mRNA;gene=Man2a2;model_evidence=Supporting evidence includes similarity to: 43 ESTs%2C 6 Proteins%2C and 100%25 coverage of the annotated genomic feature by RNAseq alignments%2C including 46 samples with support for all annotated introns;product=mannosidase%2C alpha%2C class …
NC_005100.4	142149181	142149325	102533	102536	10395	4	145	36.25	-15.0451	-2.93115	-0.097527	0.791624	0.889151	0.0259412	hypo	0	0	0	NC_005100.4_142149181_142149325	0.892614	0.937232	0.851605	0.875153	0.791185	0.785933	0.783865	0.805512	0.882345	0.756961	0.80611	0.756268	0.835867	0.829754	0.703519	0.797288	NC_005100.4	142143798	142164263	rna-NM_001107527.1	.	-	BestRefSeq	mRNA	.	ID=rna-NM_001107527.1;Parent=gene-Man2a2;Dbxref=GeneID:308757,Genbank:NM_001107527.1,RGD:1310238;Name=NM_001107527.1;Note=The RefSeq transcript has 1 substitution compared to this genomic sequence;exception=annotated by transcript or proteomic data;gbkey=mRNA;gene=Man2a2;inference=similar to RNA sequence%2C mRNA (same species):RefSeq:NM_001107527.1;product=mannosidase%2C alpha%2C class 2A%2C memb…
NC_005100.4	142721463	142721502	103252	103255	10476	4	40	10	-12.1736	-3.01161	-0.0906395	0.390717	0.481356	0.0297824	hypo	0	0	0	NC_005100.4_142721463_142721502	0.451931	0.498737	0.480167	0.49459	0.362153	0.429774	0.368493	0.402447	0.551992	0.457368	0.449685	0.400689	0.316602	0.498098	0.412523	0.427047	NC_005100.4	121590657	145011851	aln28	.	+	RefSeq	match	.	ID=aln28;Target=NC_005100.4 121590658 145011851 +;gap_count=0;num_mismatch=0;pct_coverage=100;pct_identity_gap=100
NC_005100.4	142721463	142721502	103252	103255	10476	4	40	10	-12.1736	-3.01161	-0.0906395	0.390717	0.481356	0.0297824	hypo	0	0	0	NC_005100.4_142721463_142721502	0.451931	0.498737	0.480167	0.49459	0.362153	0.429774	0.368493	0.402447	0.551992	0.457368	0.449685	0.400689	0.316602	0.498098	0.412523	0.427047	NC_005100.4	142721262	142721527	exon-NM_001109149.1-3	.	-	BestRefSeq	exon	.	ID=exon-NM_001109149.1-3;Parent=rna-NM_001109149.1;Dbxref=GeneID:499194,Genbank:NM_001109149.1,RGD:1562710;gbkey=mRNA;gene=Nmb;product=neuromedin B;transcript_id=NM_001109149.1
NC_005100.4	142721463	142721502	103252	103255	10476	4	40	10	-12.1736	-3.01161	-0.0906395	0.390717	0.481356	0.0297824	hypo	0	0	0	NC_005100.4_142721463_142721502	0.451931	0.498737	0.480167	0.49459	0.362153	0.429774	0.368493	0.402447	0.551992	0.457368	0.449685	0.400689	0.316602	0.498098	0.412523	0.427047	NC_005100.4	142721262	142724007	rna-NM_001109149.1	.	-	BestRefSeq	mRNA	.	ID=rna-NM_001109149.1;Parent=gene-Nmb;Dbxref=GeneID:499194,Genbank:NM_001109149.1,RGD:1562710;Name=NM_001109149.1;gbkey=mRNA;gene=Nmb;product=neuromedin B;transcript_id=NM_001109149.1
NC_005100.4	142721463	142721502	103252	103255	10476	4	40	10	-12.1736	-3.01161	-0.0906395	0.390717	0.481356	0.0297824	hypo	0	0	0	NC_005100.4_142721463_142721502	0.451931	0.498737	0.480167	0.49459	0.362153	0.429774	0.368493	0.402447	0.551992	0.457368	0.449685	0.400689	0.316602	0.498098	0.412523	0.427047	NC_005100.4	142721262	142724646	gene-Nmb	.	-	BestRefSeq%2CGnomon	gene	.	ID=gene-Nmb;Dbxref=GeneID:499194,RGD:1562710;Name=Nmb;description=neuromedin B;gbkey=Gene;gene=Nmb;gene_biotype=protein_coding;gene_synonym=RGD1562710
NC_005100.4	142721463	142721502	103252	103255	10476	4	40	10	-12.1736	-3.01161	-0.0906395	0.390717	0.481356	0.0297824	hypo	0	0	0	NC_005100.4_142721463_142721502	0.451931	0.498737	0.480167	0.49459	0.362153	0.429774	0.368493	0.402447	0.551992	0.457368	0.449685	0.400689	0.316602	0.498098	0.412523	0.427047	NC_005100.4	142721270	142721522	exon-XM_006229445.3-3	.	-	Gnomon	exon	.	ID=exon-XM_006229445.3-3;Parent=rna-XM_006229445.3;Dbxref=GeneID:499194,Genbank:XM_006229445.3,RGD:1562710;gbkey=mRNA;gene=Nmb;product=neuromedin B%2C transcript variant X1;transcript_id=XM_006229445.3
NC_005100.4	142721463	142721502	103252	103255	10476	4	40	10	-12.1736	-3.01161	-0.0906395	0.390717	0.481356	0.0297824	hypo	0	0	0	NC_005100.4_142721463_142721502	0.451931	0.498737	0.480167	0.49459	0.362153	0.429774	0.368493	0.402447	0.551992	0.457368	0.449685	0.400689	0.316602	0.498098	0.412523	0.427047	NC_005100.4	142721270	142724646	rna-XM_006229445.3	.	-	Gnomon	mRNA	.	ID=rna-XM_006229445.3;Parent=gene-Nmb;Dbxref=GeneID:499194,Genbank:XM_006229445.3,RGD:1562710;Name=XM_006229445.3;gbkey=mRNA;gene=Nmb;model_evidence=Supporting evidence includes similarity to: 1 EST%2C 3 Proteins%2C and 100%25 coverage of the annotated genomic feature by RNAseq alignments%2C including 8 samples with support for all annotated introns;product=neuromedin B%2C transcript variant X1;t…
NC_005100.4	142721463	142721502	103252	103255	10476	4	40	10	-12.1736	-3.01161	-0.0906395	0.390717	0.481356	0.0297824	hypo	0	0	0	NC_005100.4_142721463_142721502	0.451931	0.498737	0.480167	0.49459	0.362153	0.429774	0.368493	0.402447	0.551992	0.457368	0.449685	0.400689	0.316602	0.498098	0.412523	0.427047	NC_005100.4	142721468	142721522	cds-XP_006229507.1	.	-	Gnomon	CDS	0	ID=cds-XP_006229507.1;Parent=rna-XM_006229445.3;Dbxref=GeneID:499194,Genbank:XP_006229507.1,RGD:1562710;Name=XP_006229507.1;gbkey=CDS;gene=Nmb;product=neuromedin-B isoform X1;protein_id=XP_006229507.1
NC_005100.4	143810391	143810402	104662	104663	10619	2	12	6	-7.83515	-3.78477	-0.109776	0.677689	0.787465	0.0280215	hypo	0	0	0	NC_005100.4_143810391_143810402	0.817539	0.775956	0.76273	0.793634	0.599999	0.74866	0.75163	0.610466	0.744501	0.699365	0.790381	0.752369	0.476352	0.714282	0.630005	0.741981	NC_005100.4	121590657	145011851	aln28	.	+	RefSeq	match	.	ID=aln28;Target=NC_005100.4 121590658 145011851 +;gap_count=0;num_mismatch=0;pct_coverage=100;pct_identity_gap=100
NC_005100.4	143810391	143810402	104662	104663	10619	2	12	6	-7.83515	-3.78477	-0.109776	0.677689	0.787465	0.0280215	hypo	0	0	0	NC_005100.4_143810391_143810402	0.817539	0.775956	0.76273	0.793634	0.599999	0.74866	0.75163	0.610466	0.744501	0.699365	0.790381	0.752369	0.476352	0.714282	0.630005	0.741981	NC_005100.4	143793279	143818598	rna-XM_017590514.1	.	-	Gnomon	mRNA	.	ID=rna-XM_017590514.1;Parent=gene-Bnc1;Dbxref=GeneID:365299,Genbank:XM_017590514.1,RGD:1309042;Name=XM_017590514.1;gbkey=mRNA;gene=Bnc1;model_evidence=Supporting evidence includes similarity to: 3 ESTs%2C 10 Proteins%2C and 99%25 coverage of the annotated genomic feature by RNAseq alignments;product=basonuclin 1%2C transcript variant X2;transcript_id=XM_017590514.1
NC_005100.4	143810391	143810402	104662	104663	10619	2	12	6	-7.83515	-3.78477	-0.109776	0.677689	0.787465	0.0280215	hypo	0	0	0	NC_005100.4_143810391_143810402	0.817539	0.775956	0.76273	0.793634	0.599999	0.74866	0.75163	0.610466	0.744501	0.699365	0.790381	0.752369	0.476352	0.714282	0.630005	0.741981	NC_005100.4	143793279	143818748	gene-Bnc1	.	-	Gnomon	gene	.	ID=gene-Bnc1;Dbxref=GeneID:365299,RGD:1309042;Name=Bnc1;gbkey=Gene;gene=Bnc1;gene_biotype=protein_coding
NC_005100.4	143810391	143810402	104662	104663	10619	2	12	6	-7.83515	-3.78477	-0.109776	0.677689	0.787465	0.0280215	hypo	0	0	0	NC_005100.4_143810391_143810402	0.817539	0.775956	0.76273	0.793634	0.599999	0.74866	0.75163	0.610466	0.744501	0.699365	0.790381	0.752369	0.476352	0.714282	0.630005	0.741981	NC_005100.4	143793279	143818748	rna-XM_017590513.1	.	-	Gnomon	mRNA	.	ID=rna-XM_017590513.1;Parent=gene-Bnc1;Dbxref=GeneID:365299,Genbank:XM_017590513.1,RGD:1309042;Name=XM_017590513.1;gbkey=mRNA;gene=Bnc1;model_evidence=Supporting evidence includes similarity to: 3 ESTs%2C 9 Proteins%2C and 100%25 coverage of the annotated genomic feature by RNAseq alignments%2C including 1 sample with support for all annotated introns;product=basonuclin 1%2C transcript variant X1…
NC_005100.4	144734181	144734554	105234	105240	10672	7	374	53.4286	23.7672	3.83164	0.0929625	0.552801	0.459838	0.0273797	hyper	0	0	0	NC_005100.4_144734181_144734554	0.425428	0.478989	0.459638	0.475298	0.590141	0.566875	0.519485	0.534701	0.549951	0.565814	0.711127	0.652803	0.591266	0.617588	0.584536	0.616202	NC_005100.4	121590657	145011851	aln28	.	+	RefSeq	match	.	ID=aln28;Target=NC_005100.4 121590658 145011851 +;gap_count=0;num_mismatch=0;pct_coverage=100;pct_identity_gap=100
NC_005100.4	144734181	144734554	105234	105240	10672	7	374	53.4286	23.7672	3.83164	0.0929625	0.552801	0.459838	0.0273797	hyper	0	0	0	NC_005100.4_144734181_144734554	0.425428	0.478989	0.459638	0.475298	0.590141	0.566875	0.519485	0.534701	0.549951	0.565814	0.711127	0.652803	0.591266	0.617588	0.584536	0.616202	NC_005100.4	144601424	144740634	gene-Efl1	.	+	BestRefSeq	gene	.	ID=gene-Efl1;Dbxref=GeneID:308789,RGD:1306521;Name=Efl1;description=elongation factor like GTPase 1;gbkey=Gene;gene=Efl1;gene_biotype=protein_coding;gene_synonym=Eftud1
NC_005100.4	144734181	144734554	105234	105240	10672	7	374	53.4286	23.7672	3.83164	0.0929625	0.552801	0.459838	0.0273797	hyper	0	0	0	NC_005100.4_144734181_144734554	0.425428	0.478989	0.459638	0.475298	0.590141	0.566875	0.519485	0.534701	0.549951	0.565814	0.711127	0.652803	0.591266	0.617588	0.584536	0.616202	NC_005100.4	144601424	144740634	rna-NM_001107534.1	.	+	BestRefSeq	mRNA	.	ID=rna-NM_001107534.1;Parent=gene-Efl1;Dbxref=GeneID:308789,Genbank:NM_001107534.1,RGD:1306521;Name=NM_001107534.1;Note=The RefSeq transcript has 1 substitution compared to this genomic sequence;exception=annotated by transcript or proteomic data;gbkey=mRNA;gene=Efl1;inference=similar to RNA sequence%2C mRNA (same species):RefSeq:NM_001107534.1;product=elongation factor like GTPase 1;transcript_i…
NC_005100.4	146287692	146287858	105871	105873	10734	3	167	55.6667	14.3855	5.87015	0.124715	0.878889	0.754174	0.0261043	hyper	0	0	0	NC_005100.4_146287692_146287858	0.734706	0.72121	0.774426	0.786353	0.862528	0.867031	0.854437	0.931561	0.729662	0.804419	0.794397	0.817882	0.713866	0.815054	0.745112	0.952958	NC_005100.4	145116530	148675944	aln30	.	+	RefSeq	match	.	ID=aln30;Target=NC_005100.4 145116531 148675944 +;gap_count=0;num_mismatch=0;pct_coverage=100;pct_identity_gap=100
NC_005100.4	146287692	146287858	105871	105873	10734	3	167	55.6667	14.3855	5.87015	0.124715	0.878889	0.754174	0.0261043	hyper	0	0	0	NC_005100.4_146287692_146287858	0.734706	0.72121	0.774426	0.786353	0.862528	0.867031	0.854437	0.931561	0.729662	0.804419	0.794397	0.817882	0.713866	0.815054	0.745112	0.952958	NC_005100.4	146248504	146289465	gene-Abhd17c	.	-	BestRefSeq	gene	.	ID=gene-Abhd17c;Dbxref=GeneID:361601,RGD:1308210;Name=Abhd17c;description=abhydrolase domain containing 17C;gbkey=Gene;gene=Abhd17c;gene_biotype=protein_coding;gene_synonym=Fam108c1,RGD1308210
NC_005100.4	146287692	146287858	105871	105873	10734	3	167	55.6667	14.3855	5.87015	0.124715	0.878889	0.754174	0.0261043	hyper	0	0	0	NC_005100.4_146287692_146287858	0.734706	0.72121	0.774426	0.786353	0.862528	0.867031	0.854437	0.931561	0.729662	0.804419	0.794397	0.817882	0.713866	0.815054	0.745112	0.952958	NC_005100.4	146248504	146289465	rna-NM_001100736.1	.	-	BestRefSeq	mRNA	.	ID=rna-NM_001100736.1;Parent=gene-Abhd17c;Dbxref=GeneID:361601,Genbank:NM_001100736.1,RGD:1308210;Name=NM_001100736.1;Note=The RefSeq transcript has 1 substitution%2C 1 non-frameshifting indel compared to this genomic sequence;exception=annotated by transcript or proteomic data;gbkey=mRNA;gene=Abhd17c;inference=similar to RNA sequence%2C mRNA (same species):RefSeq:NM_001100736.1;product=abhydrola…
NC_005100.4	156281891	156281891	107280	107280	10919	1	1	1	4.68743	4.68743	0.142396	0.726016	0.583621	0.0303782	hyper	0	0	0	NC_005100.4_156281891_156281891	0.558449	0.632894	0.59369	0.549449	0.685451	0.765275	0.748573	0.704766	0.532432	0.688134	0.688735	0.622985	0.659532	0.67544	0.684944	0.412115	NC_005100.4	154881067	160970932	aln35	.	+	RefSeq	match	.	ID=aln35;Target=NC_005100.4 154881068 160970932 +;gap_count=0;num_mismatch=0;pct_coverage=100;pct_identity_gap=100
NC_005100.4	156281891	156281891	107280	107280	10919	1	1	1	4.68743	4.68743	0.142396	0.726016	0.583621	0.0303782	hyper	0	0	0	NC_005100.4_156281891_156281891	0.558449	0.632894	0.59369	0.549449	0.685451	0.765275	0.748573	0.704766	0.532432	0.688134	0.688735	0.622985	0.659532	0.67544	0.684944	0.412115	NC_005100.4	154916273	157274077	gene-Dlg2	.	+	BestRefSeq%2CGnomon	gene	.	ID=gene-Dlg2;Dbxref=GeneID:64053,RGD:619895;Name=Dlg2;description=discs large MAGUK scaffold protein 2;gbkey=Gene;gene=Dlg2;gene_biotype=protein_coding;gene_synonym=Dlgh2
NC_005100.4	156281891	156281891	107280	107280	10919	1	1	1	4.68743	4.68743	0.142396	0.726016	0.583621	0.0303782	hyper	0	0	0	NC_005100.4_156281891_156281891	0.558449	0.632894	0.59369	0.549449	0.685451	0.765275	0.748573	0.704766	0.532432	0.688134	0.688735	0.622985	0.659532	0.67544	0.684944	0.412115	NC_005100.4	154916273	157274077	rna-XM_017589650.1	.	+	Gnomon	mRNA	.	ID=rna-XM_017589650.1;Parent=gene-Dlg2;Dbxref=GeneID:64053,Genbank:XM_017589650.1,RGD:619895;Name=XM_017589650.1;gbkey=mRNA;gene=Dlg2;model_evidence=Supporting evidence includes similarity to: 38 ESTs%2C 12 Proteins%2C and 100%25 coverage of the annotated genomic feature by RNAseq alignments;product=discs large MAGUK scaffold protein 2%2C transcript variant X1;transcript_id=XM_017589650.1
NC_005100.4	156281891	156281891	107280	107280	10919	1	1	1	4.68743	4.68743	0.142396	0.726016	0.583621	0.0303782	hyper	0	0	0	NC_005100.4_156281891_156281891	0.558449	0.632894	0.59369	0.549449	0.685451	0.765275	0.748573	0.704766	0.532432	0.688134	0.688735	0.622985	0.659532	0.67544	0.684944	0.412115	NC_005100.4	154943290	157274077	rna-XM_017589651.1	.	+	Gnomon	mRNA	.	ID=rna-XM_017589651.1;Parent=gene-Dlg2;Dbxref=GeneID:64053,Genbank:XM_017589651.1,RGD:619895;Name=XM_017589651.1;gbkey=mRNA;gene=Dlg2;model_evidence=Supporting evidence includes similarity to: 38 ESTs%2C 12 Proteins%2C and 100%25 coverage of the annotated genomic feature by RNAseq alignments%2C including 2 samples with support for all annotated introns;product=discs large MAGUK scaffold protein 2…
NC_005100.4	156281891	156281891	107280	107280	10919	1	1	1	4.68743	4.68743	0.142396	0.726016	0.583621	0.0303782	hyper	0	0	0	NC_005100.4_156281891_156281891	0.558449	0.632894	0.59369	0.549449	0.685451	0.765275	0.748573	0.704766	0.532432	0.688134	0.688735	0.622985	0.659532	0.67544	0.684944	0.412115	NC_005100.4	155147653	157274077	rna-XM_008759648.2	.	+	Gnomon	mRNA	.	ID=rna-XM_008759648.2;Parent=gene-Dlg2;Dbxref=GeneID:64053,Genbank:XM_008759648.2,RGD:619895;Name=XM_008759648.2;gbkey=mRNA;gene=Dlg2;model_evidence=Supporting evidence includes similarity to: 39 ESTs%2C 12 Proteins%2C and 100%25 coverage of the annotated genomic feature by RNAseq alignments%2C including 2 samples with support for all annotated introns;product=discs large MAGUK scaffold protein 2…
NC_005100.4	156281891	156281891	107280	107280	10919	1	1	1	4.68743	4.68743	0.142396	0.726016	0.583621	0.0303782	hyper	0	0	0	NC_005100.4_156281891_156281891	0.558449	0.632894	0.59369	0.549449	0.685451	0.765275	0.748573	0.704766	0.532432	0.688134	0.688735	0.622985	0.659532	0.67544	0.684944	0.412115	NC_005100.4	155147803	157269747	rna-NM_022282.1	.	+	BestRefSeq	mRNA	.	ID=rna-NM_022282.1;Parent=gene-Dlg2;Dbxref=GeneID:64053,Genbank:NM_022282.1,RGD:619895;Name=NM_022282.1;Note=The RefSeq transcript has 6 substitutions%2C 3 non-frameshifting indels compared to this genomic sequence;exception=annotated by transcript or proteomic data;gbkey=mRNA;gene=Dlg2;inference=similar to RNA sequence%2C mRNA (same species):RefSeq:NM_022282.1;product=discs large MAGUK scaffold …
NC_005100.4	156281891	156281891	107280	107280	10919	1	1	1	4.68743	4.68743	0.142396	0.726016	0.583621	0.0303782	hyper	0	0	0	NC_005100.4_156281891_156281891	0.558449	0.632894	0.59369	0.549449	0.685451	0.765275	0.748573	0.704766	0.532432	0.688134	0.688735	0.622985	0.659532	0.67544	0.684944	0.412115	NC_005100.4	155301720	157274077	rna-XM_017589652.1	.	+	Gnomon	mRNA	.	ID=rna-XM_017589652.1;Parent=gene-Dlg2;Dbxref=GeneID:64053,Genbank:XM_017589652.1,RGD:619895;Name=XM_017589652.1;gbkey=mRNA;gene=Dlg2;model_evidence=Supporting evidence includes similarity to: 38 ESTs%2C 12 Proteins%2C and 100%25 coverage of the annotated genomic feature by RNAseq alignments%2C including 2 samples with support for all annotated introns;product=discs large MAGUK scaffold protein 2…
NC_005100.4	156281891	156281891	107280	107280	10919	1	1	1	4.68743	4.68743	0.142396	0.726016	0.583621	0.0303782	hyper	0	0	0	NC_005100.4_156281891_156281891	0.558449	0.632894	0.59369	0.549449	0.685451	0.765275	0.748573	0.704766	0.532432	0.688134	0.688735	0.622985	0.659532	0.67544	0.684944	0.412115	NC_005100.4	155596608	157274077	rna-XM_017589654.1	.	+	Gnomon	mRNA	.	ID=rna-XM_017589654.1;Parent=gene-Dlg2;Dbxref=GeneID:64053,Genbank:XM_017589654.1,RGD:619895;Name=XM_017589654.1;gbkey=mRNA;gene=Dlg2;model_evidence=Supporting evidence includes similarity to: 38 ESTs%2C 12 Proteins%2C and 100%25 coverage of the annotated genomic feature by RNAseq alignments%2C including 2 samples with support for all annotated introns;product=discs large MAGUK scaffold protein 2…
NC_005100.4	156459464	156459582	107376	107377	10930	2	119	59.5	-6.43179	-2.94747	-0.0822735	0.88473	0.967004	0.0255834	hypo	0	0	0	NC_005100.4_156459464_156459582	0.982253	0.963078	0.961272	0.961411	0.82193	0.942737	0.833142	0.941112	0.943554	0.972431	0.961105	0.944205	0.944092	0.944844	0.941609	0.918005	NC_005100.4	154881067	160970932	aln35	.	+	RefSeq	match	.	ID=aln35;Target=NC_005100.4 154881068 160970932 +;gap_count=0;num_mismatch=0;pct_coverage=100;pct_identity_gap=100
NC_005100.4	156459464	156459582	107376	107377	10930	2	119	59.5	-6.43179	-2.94747	-0.0822735	0.88473	0.967004	0.0255834	hypo	0	0	0	NC_005100.4_156459464_156459582	0.982253	0.963078	0.961272	0.961411	0.82193	0.942737	0.833142	0.941112	0.943554	0.972431	0.961105	0.944205	0.944092	0.944844	0.941609	0.918005	NC_005100.4	154916273	157274077	gene-Dlg2	.	+	BestRefSeq%2CGnomon	gene	.	ID=gene-Dlg2;Dbxref=GeneID:64053,RGD:619895;Name=Dlg2;description=discs large MAGUK scaffold protein 2;gbkey=Gene;gene=Dlg2;gene_biotype=protein_coding;gene_synonym=Dlgh2
NC_005100.4	156459464	156459582	107376	107377	10930	2	119	59.5	-6.43179	-2.94747	-0.0822735	0.88473	0.967004	0.0255834	hypo	0	0	0	NC_005100.4_156459464_156459582	0.982253	0.963078	0.961272	0.961411	0.82193	0.942737	0.833142	0.941112	0.943554	0.972431	0.961105	0.944205	0.944092	0.944844	0.941609	0.918005	NC_005100.4	154916273	157274077	rna-XM_017589650.1	.	+	Gnomon	mRNA	.	ID=rna-XM_017589650.1;Parent=gene-Dlg2;Dbxref=GeneID:64053,Genbank:XM_017589650.1,RGD:619895;Name=XM_017589650.1;gbkey=mRNA;gene=Dlg2;model_evidence=Supporting evidence includes similarity to: 38 ESTs%2C 12 Proteins%2C and 100%25 coverage of the annotated genomic feature by RNAseq alignments;product=discs large MAGUK scaffold protein 2%2C transcript variant X1;transcript_id=XM_017589650.1
NC_005100.4	156459464	156459582	107376	107377	10930	2	119	59.5	-6.43179	-2.94747	-0.0822735	0.88473	0.967004	0.0255834	hypo	0	0	0	NC_005100.4_156459464_156459582	0.982253	0.963078	0.961272	0.961411	0.82193	0.942737	0.833142	0.941112	0.943554	0.972431	0.961105	0.944205	0.944092	0.944844	0.941609	0.918005	NC_005100.4	154943290	157274077	rna-XM_017589651.1	.	+	Gnomon	mRNA	.	ID=rna-XM_017589651.1;Parent=gene-Dlg2;Dbxref=GeneID:64053,Genbank:XM_017589651.1,RGD:619895;Name=XM_017589651.1;gbkey=mRNA;gene=Dlg2;model_evidence=Supporting evidence includes similarity to: 38 ESTs%2C 12 Proteins%2C and 100%25 coverage of the annotated genomic feature by RNAseq alignments%2C including 2 samples with support for all annotated introns;product=discs large MAGUK scaffold protein 2…
NC_005100.4	156459464	156459582	107376	107377	10930	2	119	59.5	-6.43179	-2.94747	-0.0822735	0.88473	0.967004	0.0255834	hypo	0	0	0	NC_005100.4_156459464_156459582	0.982253	0.963078	0.961272	0.961411	0.82193	0.942737	0.833142	0.941112	0.943554	0.972431	0.961105	0.944205	0.944092	0.944844	0.941609	0.918005	NC_005100.4	155147653	157274077	rna-XM_008759648.2	.	+	Gnomon	mRNA	.	ID=rna-XM_008759648.2;Parent=gene-Dlg2;Dbxref=GeneID:64053,Genbank:XM_008759648.2,RGD:619895;Name=XM_008759648.2;gbkey=mRNA;gene=Dlg2;model_evidence=Supporting evidence includes similarity to: 39 ESTs%2C 12 Proteins%2C and 100%25 coverage of the annotated genomic feature by RNAseq alignments%2C including 2 samples with support for all annotated introns;product=discs large MAGUK scaffold protein 2…
NC_005100.4	156459464	156459582	107376	107377	10930	2	119	59.5	-6.43179	-2.94747	-0.0822735	0.88473	0.967004	0.0255834	hypo	0	0	0	NC_005100.4_156459464_156459582	0.982253	0.963078	0.961272	0.961411	0.82193	0.942737	0.833142	0.941112	0.943554	0.972431	0.961105	0.944205	0.944092	0.944844	0.941609	0.918005	NC_005100.4	155147803	157269747	rna-NM_022282.1	.	+	BestRefSeq	mRNA	.	ID=rna-NM_022282.1;Parent=gene-Dlg2;Dbxref=GeneID:64053,Genbank:NM_022282.1,RGD:619895;Name=NM_022282.1;Note=The RefSeq transcript has 6 substitutions%2C 3 non-frameshifting indels compared to this genomic sequence;exception=annotated by transcript or proteomic data;gbkey=mRNA;gene=Dlg2;inference=similar to RNA sequence%2C mRNA (same species):RefSeq:NM_022282.1;product=discs large MAGUK scaffold …
NC_005100.4	156459464	156459582	107376	107377	10930	2	119	59.5	-6.43179	-2.94747	-0.0822735	0.88473	0.967004	0.0255834	hypo	0	0	0	NC_005100.4_156459464_156459582	0.982253	0.963078	0.961272	0.961411	0.82193	0.942737	0.833142	0.941112	0.943554	0.972431	0.961105	0.944205	0.944092	0.944844	0.941609	0.918005	NC_005100.4	155301720	157274077	rna-XM_017589652.1	.	+	Gnomon	mRNA	.	ID=rna-XM_017589652.1;Parent=gene-Dlg2;Dbxref=GeneID:64053,Genbank:XM_017589652.1,RGD:619895;Name=XM_017589652.1;gbkey=mRNA;gene=Dlg2;model_evidence=Supporting evidence includes similarity to: 38 ESTs%2C 12 Proteins%2C and 100%25 coverage of the annotated genomic feature by RNAseq alignments%2C including 2 samples with support for all annotated introns;product=discs large MAGUK scaffold protein 2…
NC_005100.4	156459464	156459582	107376	107377	10930	2	119	59.5	-6.43179	-2.94747	-0.0822735	0.88473	0.967004	0.0255834	hypo	0	0	0	NC_005100.4_156459464_156459582	0.982253	0.963078	0.961272	0.961411	0.82193	0.942737	0.833142	0.941112	0.943554	0.972431	0.961105	0.944205	0.944092	0.944844	0.941609	0.918005	NC_005100.4	155596608	157274077	rna-XM_017589654.1	.	+	Gnomon	mRNA	.	ID=rna-XM_017589654.1;Parent=gene-Dlg2;Dbxref=GeneID:64053,Genbank:XM_017589654.1,RGD:619895;Name=XM_017589654.1;gbkey=mRNA;gene=Dlg2;model_evidence=Supporting evidence includes similarity to: 38 ESTs%2C 12 Proteins%2C and 100%25 coverage of the annotated genomic feature by RNAseq alignments%2C including 2 samples with support for all annotated introns;product=discs large MAGUK scaffold protein 2…
NC_005100.4	163798850	163799056	110520	110524	11256	5	207	41.4	16.2685	3.54577	0.0914512	0.475123	0.383672	0.0280979	hyper	0	0	0	NC_005100.4_163798850_163799056	0.329583	0.42574	0.400176	0.37919	0.467083	0.514731	0.483913	0.434766	0.420157	0.478832	0.411918	0.447837	0.468384	0.37914	0.372286	0.370114	NC_005100.4	160980932	194589536	aln36	.	+	RefSeq	match	.	ID=aln36;Target=NC_005100.4 160980933 194589536 +;gap_count=0;num_mismatch=0;pct_coverage=100;pct_identity_gap=100
NC_005100.4	163798850	163799056	110520	110524	11256	5	207	41.4	16.2685	3.54577	0.0914512	0.475123	0.383672	0.0280979	hyper	0	0	0	NC_005100.4_163798850_163799056	0.329583	0.42574	0.400176	0.37919	0.467083	0.514731	0.483913	0.434766	0.420157	0.478832	0.411918	0.447837	0.468384	0.37914	0.372286	0.370114	NC_005100.4	163794135	163813751	rna-XM_006229718.3	.	+	Gnomon	mRNA	.	ID=rna-XM_006229718.3;Parent=gene-Wnt11;Dbxref=GeneID:140584,Genbank:XM_006229718.3,RGD:621463;Name=XM_006229718.3;gbkey=mRNA;gene=Wnt11;model_evidence=Supporting evidence includes similarity to: 2 mRNAs%2C 5 ESTs%2C 11 Proteins%2C and 97%25 coverage of the annotated genomic feature by RNAseq alignments%2C including 15 samples with support for all annotated introns;product=wingless-type MMTV inte…
NC_005100.4	163798850	163799056	110520	110524	11256	5	207	41.4	16.2685	3.54577	0.0914512	0.475123	0.383672	0.0280979	hyper	0	0	0	NC_005100.4_163798850_163799056	0.329583	0.42574	0.400176	0.37919	0.467083	0.514731	0.483913	0.434766	0.420157	0.478832	0.411918	0.447837	0.468384	0.37914	0.372286	0.370114	NC_005100.4	163794135	163813756	gene-Wnt11	.	+	BestRefSeq%2CGnomon	gene	.	ID=gene-Wnt11;Dbxref=GeneID:140584,RGD:621463;Name=Wnt11;description=wingless-type MMTV integration site family%2C member 11;gbkey=Gene;gene=Wnt11;gene_biotype=protein_coding
NC_005100.4	163798850	163799056	110520	110524	11256	5	207	41.4	16.2685	3.54577	0.0914512	0.475123	0.383672	0.0280979	hyper	0	0	0	NC_005100.4_163798850_163799056	0.329583	0.42574	0.400176	0.37919	0.467083	0.514731	0.483913	0.434766	0.420157	0.478832	0.411918	0.447837	0.468384	0.37914	0.372286	0.370114	NC_005100.4	163794542	163813751	rna-XM_006229719.3	.	+	Gnomon	mRNA	.	ID=rna-XM_006229719.3;Parent=gene-Wnt11;Dbxref=GeneID:140584,Genbank:XM_006229719.3,RGD:621463;Name=XM_006229719.3;gbkey=mRNA;gene=Wnt11;model_evidence=Supporting evidence includes similarity to: 2 mRNAs%2C 6 ESTs%2C 11 Proteins%2C and 97%25 coverage of the annotated genomic feature by RNAseq alignments%2C including 1 sample with support for all annotated introns;product=wingless-type MMTV integr…
NC_005100.4	163798850	163799056	110520	110524	11256	5	207	41.4	16.2685	3.54577	0.0914512	0.475123	0.383672	0.0280979	hyper	0	0	0	NC_005100.4_163798850_163799056	0.329583	0.42574	0.400176	0.37919	0.467083	0.514731	0.483913	0.434766	0.420157	0.478832	0.411918	0.447837	0.468384	0.37914	0.372286	0.370114	NC_005100.4	163794542	163813751	rna-XM_006229720.3	.	+	Gnomon	mRNA	.	ID=rna-XM_006229720.3;Parent=gene-Wnt11;Dbxref=GeneID:140584,Genbank:XM_006229720.3,RGD:621463;Name=XM_006229720.3;gbkey=mRNA;gene=Wnt11;model_evidence=Supporting evidence includes similarity to: 2 mRNAs%2C 4 ESTs%2C 11 Proteins%2C and 98%25 coverage of the annotated genomic feature by RNAseq alignments%2C including 1 sample with support for all annotated introns;product=wingless-type MMTV integr…
NC_005100.4	163798850	163799056	110520	110524	11256	5	207	41.4	16.2685	3.54577	0.0914512	0.475123	0.383672	0.0280979	hyper	0	0	0	NC_005100.4_163798850_163799056	0.329583	0.42574	0.400176	0.37919	0.467083	0.514731	0.483913	0.434766	0.420157	0.478832	0.411918	0.447837	0.468384	0.37914	0.372286	0.370114	NC_005100.4	163797659	163813756	rna-NM_080401.1	.	+	BestRefSeq	mRNA	.	ID=rna-NM_080401.1;Parent=gene-Wnt11;Dbxref=GeneID:140584,Genbank:NM_080401.1,RGD:621463;Name=NM_080401.1;gbkey=mRNA;gene=Wnt11;product=wingless-type MMTV integration site family%2C member 11;transcript_id=NM_080401.1
NC_005100.4	163798850	163799056	110520	110524	11256	5	207	41.4	16.2685	3.54577	0.0914512	0.475123	0.383672	0.0280979	hyper	0	0	0	NC_005100.4_163798850_163799056	0.329583	0.42574	0.400176	0.37919	0.467083	0.514731	0.483913	0.434766	0.420157	0.478832	0.411918	0.447837	0.468384	0.37914	0.372286	0.370114	NC_005100.4	163797922	163813561	rna-XM_008759667.2	.	+	Gnomon	mRNA	.	ID=rna-XM_008759667.2;Parent=gene-Wnt11;Dbxref=GeneID:140584,Genbank:XM_008759667.2,RGD:621463;Name=XM_008759667.2;gbkey=mRNA;gene=Wnt11;model_evidence=Supporting evidence includes similarity to: 2 ESTs%2C 1 Protein%2C and 98%25 coverage of the annotated genomic feature by RNAseq alignments%2C including 11 samples with support for all annotated introns;product=wingless-type MMTV integration site …
NC_005100.4	167875859	167875859	115166	115166	11754	1	1	1	3.89363	3.89363	0.135534	0.837936	0.702402	0.0348091	hyper	0	0	0	NC_005100.4_167875859_167875859	0.664896	0.730828	0.737626	0.67626	0.867833	0.827634	0.777346	0.87893	0.641012	0.692921	0.878924	0.667415	0.83677	0.597459	0.641495	0.720237	NC_005100.4	160980932	194589536	aln36	.	+	RefSeq	match	.	ID=aln36;Target=NC_005100.4 160980933 194589536 +;gap_count=0;num_mismatch=0;pct_coverage=100;pct_identity_gap=100
NC_005100.4	173816053	173816053	117693	117693	12162	1	1	1	-3.26398	-3.26398	-0.0848427	0.816328	0.90117	0.0259936	hypo	0	0	0	NC_005100.4_173816053_173816053	0.881555	0.898439	0.910055	0.914633	0.805284	0.83062	0.865118	0.764288	0.842023	0.771417	0.871523	0.83529	0.857125	0.791803	0.914922	0.976942	NC_005100.4	160980932	194589536	aln36	.	+	RefSeq	match	.	ID=aln36;Target=NC_005100.4 160980933 194589536 +;gap_count=0;num_mismatch=0;pct_coverage=100;pct_identity_gap=100
NC_005100.4	175629439	175629513	119189	119190	12324	2	75	37.5	-9.69213	-4.67138	-0.139392	0.646369	0.785761	0.028764	hypo	0	0	0	NC_005100.4_175629439_175629513	0.79513	0.77372	0.768866	0.805329	0.662928	0.674453	0.68708	0.561015	0.652231	0.753853	0.625979	0.604602	0.586761	0.633314	0.607666	0.749688	NC_005100.4	160980932	194589536	aln36	.	+	RefSeq	match	.	ID=aln36;Target=NC_005100.4 160980933 194589536 +;gap_count=0;num_mismatch=0;pct_coverage=100;pct_identity_gap=100
NC_005100.4	175629439	175629513	119189	119190	12324	2	75	37.5	-9.69213	-4.67138	-0.139392	0.646369	0.785761	0.028764	hypo	0	0	0	NC_005100.4_175629439_175629513	0.79513	0.77372	0.768866	0.805329	0.662928	0.674453	0.68708	0.561015	0.652231	0.753853	0.625979	0.604602	0.586761	0.633314	0.607666	0.749688	NC_005100.4	175585300	175630479	gene-Ampd3	.	+	BestRefSeq%2CGnomon	gene	.	ID=gene-Ampd3;Dbxref=GeneID:25095,RGD:2111;Name=Ampd3;description=adenosine monophosphate deaminase 3;gbkey=Gene;gene=Ampd3;gene_biotype=protein_coding
NC_005100.4	175629439	175629513	119189	119190	12324	2	75	37.5	-9.69213	-4.67138	-0.139392	0.646369	0.785761	0.028764	hypo	0	0	0	NC_005100.4_175629439_175629513	0.79513	0.77372	0.768866	0.805329	0.662928	0.674453	0.68708	0.561015	0.652231	0.753853	0.625979	0.604602	0.586761	0.633314	0.607666	0.749688	NC_005100.4	175585300	175630479	rna-XM_006230014.3	.	+	Gnomon	mRNA	.	ID=rna-XM_006230014.3;Parent=gene-Ampd3;Dbxref=GeneID:25095,Genbank:XM_006230014.3,RGD:2111;Name=XM_006230014.3;gbkey=mRNA;gene=Ampd3;model_evidence=Supporting evidence includes similarity to: 44 ESTs%2C 19 Proteins%2C and 100%25 coverage of the annotated genomic feature by RNAseq alignments%2C including 15 samples with support for all annotated introns;product=adenosine monophosphate deaminase 3…
NC_005100.4	175629439	175629513	119189	119190	12324	2	75	37.5	-9.69213	-4.67138	-0.139392	0.646369	0.785761	0.028764	hypo	0	0	0	NC_005100.4_175629439_175629513	0.79513	0.77372	0.768866	0.805329	0.662928	0.674453	0.68708	0.561015	0.652231	0.753853	0.625979	0.604602	0.586761	0.633314	0.607666	0.749688	NC_005100.4	175586096	175630467	rna-NM_031544.1	.	+	BestRefSeq	mRNA	.	ID=rna-NM_031544.1;Parent=gene-Ampd3;Dbxref=GeneID:25095,Genbank:NM_031544.1,RGD:2111;Name=NM_031544.1;Note=The RefSeq transcript has 13 substitutions%2C 9 non-frameshifting indels compared to this genomic sequence;exception=annotated by transcript or proteomic data;gbkey=mRNA;gene=Ampd3;inference=similar to RNA sequence%2C mRNA (same species):RefSeq:NM_031544.1;product=adenosine monophosphate de…
NC_005100.4	175629439	175629513	119189	119190	12324	2	75	37.5	-9.69213	-4.67138	-0.139392	0.646369	0.785761	0.028764	hypo	0	0	0	NC_005100.4_175629439_175629513	0.79513	0.77372	0.768866	0.805329	0.662928	0.674453	0.68708	0.561015	0.652231	0.753853	0.625979	0.604602	0.586761	0.633314	0.607666	0.749688	NC_005100.4	175586435	175630479	rna-XM_008759688.2	.	+	Gnomon	mRNA	.	ID=rna-XM_008759688.2;Parent=gene-Ampd3;Dbxref=GeneID:25095,Genbank:XM_008759688.2,RGD:2111;Name=XM_008759688.2;gbkey=mRNA;gene=Ampd3;model_evidence=Supporting evidence includes similarity to: 44 ESTs%2C 18 Proteins%2C and 100%25 coverage of the annotated genomic feature by RNAseq alignments%2C including 3 samples with support for all annotated introns;product=adenosine monophosphate deaminase 3%…
NC_005100.4	175629439	175629513	119189	119190	12324	2	75	37.5	-9.69213	-4.67138	-0.139392	0.646369	0.785761	0.028764	hypo	0	0	0	NC_005100.4_175629439_175629513	0.79513	0.77372	0.768866	0.805329	0.662928	0.674453	0.68708	0.561015	0.652231	0.753853	0.625979	0.604602	0.586761	0.633314	0.607666	0.749688	NC_005100.4	175586575	175630479	rna-XM_006230011.2	.	+	Gnomon	mRNA	.	ID=rna-XM_006230011.2;Parent=gene-Ampd3;Dbxref=GeneID:25095,Genbank:XM_006230011.2,RGD:2111;Name=XM_006230011.2;gbkey=mRNA;gene=Ampd3;model_evidence=Supporting evidence includes similarity to: 44 ESTs%2C 20 Proteins%2C and 100%25 coverage of the annotated genomic feature by RNAseq alignments%2C including 22 samples with support for all annotated introns;product=adenosine monophosphate deaminase 3…
NC_005100.4	175629439	175629513	119189	119190	12324	2	75	37.5	-9.69213	-4.67138	-0.139392	0.646369	0.785761	0.028764	hypo	0	0	0	NC_005100.4_175629439_175629513	0.79513	0.77372	0.768866	0.805329	0.662928	0.674453	0.68708	0.561015	0.652231	0.753853	0.625979	0.604602	0.586761	0.633314	0.607666	0.749688	NC_005100.4	175586908	175630472	rna-XM_017588806.1	.	+	Gnomon	mRNA	.	ID=rna-XM_017588806.1;Parent=gene-Ampd3;Dbxref=GeneID:25095,Genbank:XM_017588806.1,RGD:2111;Name=XM_017588806.1;gbkey=mRNA;gene=Ampd3;model_evidence=Supporting evidence includes similarity to: 44 ESTs%2C 18 Proteins%2C and 100%25 coverage of the annotated genomic feature by RNAseq alignments%2C including 8 samples with support for all annotated introns;product=adenosine monophosphate deaminase 3%…
NC_005100.4	175629439	175629513	119189	119190	12324	2	75	37.5	-9.69213	-4.67138	-0.139392	0.646369	0.785761	0.028764	hypo	0	0	0	NC_005100.4_175629439_175629513	0.79513	0.77372	0.768866	0.805329	0.662928	0.674453	0.68708	0.561015	0.652231	0.753853	0.625979	0.604602	0.586761	0.633314	0.607666	0.749688	NC_005100.4	175587166	175630479	rna-XM_006230015.3	.	+	Gnomon	mRNA	.	ID=rna-XM_006230015.3;Parent=gene-Ampd3;Dbxref=GeneID:25095,Genbank:XM_006230015.3,RGD:2111;Name=XM_006230015.3;gbkey=mRNA;gene=Ampd3;model_evidence=Supporting evidence includes similarity to: 44 ESTs%2C 18 Proteins%2C and 100%25 coverage of the annotated genomic feature by RNAseq alignments%2C including 17 samples with support for all annotated introns;product=adenosine monophosphate deaminase 3…
NC_005100.4	175629439	175629513	119189	119190	12324	2	75	37.5	-9.69213	-4.67138	-0.139392	0.646369	0.785761	0.028764	hypo	0	0	0	NC_005100.4_175629439_175629513	0.79513	0.77372	0.768866	0.805329	0.662928	0.674453	0.68708	0.561015	0.652231	0.753853	0.625979	0.604602	0.586761	0.633314	0.607666	0.749688	NC_005100.4	175590171	175630479	rna-XM_006230012.3	.	+	Gnomon	mRNA	.	ID=rna-XM_006230012.3;Parent=gene-Ampd3;Dbxref=GeneID:25095,Genbank:XM_006230012.3,RGD:2111;Name=XM_006230012.3;gbkey=mRNA;gene=Ampd3;model_evidence=Supporting evidence includes similarity to: 47 ESTs%2C 18 Proteins%2C and 100%25 coverage of the annotated genomic feature by RNAseq alignments%2C including 15 samples with support for all annotated introns;product=adenosine monophosphate deaminase 3…
NC_005100.4	175629439	175629513	119189	119190	12324	2	75	37.5	-9.69213	-4.67138	-0.139392	0.646369	0.785761	0.028764	hypo	0	0	0	NC_005100.4_175629439_175629513	0.79513	0.77372	0.768866	0.805329	0.662928	0.674453	0.68708	0.561015	0.652231	0.753853	0.625979	0.604602	0.586761	0.633314	0.607666	0.749688	NC_005100.4	175590171	175630479	rna-XM_006230013.3	.	+	Gnomon	mRNA	.	ID=rna-XM_006230013.3;Parent=gene-Ampd3;Dbxref=GeneID:25095,Genbank:XM_006230013.3,RGD:2111;Name=XM_006230013.3;gbkey=mRNA;gene=Ampd3;model_evidence=Supporting evidence includes similarity to: 47 ESTs%2C 18 Proteins%2C and 100%25 coverage of the annotated genomic feature by RNAseq alignments%2C including 7 samples with support for all annotated introns;product=adenosine monophosphate deaminase 3%…
NC_005100.4	175629439	175629513	119189	119190	12324	2	75	37.5	-9.69213	-4.67138	-0.139392	0.646369	0.785761	0.028764	hypo	0	0	0	NC_005100.4_175629439_175629513	0.79513	0.77372	0.768866	0.805329	0.662928	0.674453	0.68708	0.561015	0.652231	0.753853	0.625979	0.604602	0.586761	0.633314	0.607666	0.749688	NC_005100.4	175591106	175630479	rna-XM_006230010.3	.	+	Gnomon	mRNA	.	ID=rna-XM_006230010.3;Parent=gene-Ampd3;Dbxref=GeneID:25095,Genbank:XM_006230010.3,RGD:2111;Name=XM_006230010.3;gbkey=mRNA;gene=Ampd3;model_evidence=Supporting evidence includes similarity to: 44 ESTs%2C 19 Proteins%2C and 100%25 coverage of the annotated genomic feature by RNAseq alignments%2C including 48 samples with support for all annotated introns;product=adenosine monophosphate deaminase 3…
NC_005100.4	175629439	175629513	119189	119190	12324	2	75	37.5	-9.69213	-4.67138	-0.139392	0.646369	0.785761	0.028764	hypo	0	0	0	NC_005100.4_175629439_175629513	0.79513	0.77372	0.768866	0.805329	0.662928	0.674453	0.68708	0.561015	0.652231	0.753853	0.625979	0.604602	0.586761	0.633314	0.607666	0.749688	NC_005100.4	175628796	175630467	3baea8c0-7759-4e74-802e-eed04005987a	1622.38	+	RefSeq	cDNA_match	.	ID=3baea8c0-7759-4e74-802e-eed04005987a;Target=NM_031544.1 2249 3915 +;consensus_splices=28;exon_identity=0.994136;for_remapping=0;gap_count=9;identity=0.994136;idty=0.990442;matches=3899;num_ident=3899;num_mismatch=13;pct_coverage=99.9234;pct_coverage_hiqual=99.9234;pct_identity_gap=99.4136;pct_identity_ungap=99.6677;product_coverage=1;rank=1;splices=28;weighted_identity=0.992576;Gap=M180 D1 M63…
NC_005100.4	175629439	175629513	119189	119190	12324	2	75	37.5	-9.69213	-4.67138	-0.139392	0.646369	0.785761	0.028764	hypo	0	0	0	NC_005100.4_175629439_175629513	0.79513	0.77372	0.768866	0.805329	0.662928	0.674453	0.68708	0.561015	0.652231	0.753853	0.625979	0.604602	0.586761	0.633314	0.607666	0.749688	NC_005100.4	175628796	175630467	exon-NM_031544.1-15	.	+	BestRefSeq	exon	.	ID=exon-NM_031544.1-15;Parent=rna-NM_031544.1;Dbxref=GeneID:25095,Genbank:NM_031544.1,RGD:2111;Note=The RefSeq transcript has 13 substitutions%2C 9 non-frameshifting indels compared to this genomic sequence;exception=annotated by transcript or proteomic data;gbkey=mRNA;gene=Ampd3;inference=similar to RNA sequence%2C mRNA (same species):RefSeq:NM_031544.1;product=adenosine monophosphate deaminase …
NC_005100.4	175629439	175629513	119189	119190	12324	2	75	37.5	-9.69213	-4.67138	-0.139392	0.646369	0.785761	0.028764	hypo	0	0	0	NC_005100.4_175629439_175629513	0.79513	0.77372	0.768866	0.805329	0.662928	0.674453	0.68708	0.561015	0.652231	0.753853	0.625979	0.604602	0.586761	0.633314	0.607666	0.749688	NC_005100.4	175628796	175630472	exon-XM_017588806.1-15	.	+	Gnomon	exon	.	ID=exon-XM_017588806.1-15;Parent=rna-XM_017588806.1;Dbxref=GeneID:25095,Genbank:XM_017588806.1,RGD:2111;gbkey=mRNA;gene=Ampd3;product=adenosine monophosphate deaminase 3%2C transcript variant X7;transcript_id=XM_017588806.1
NC_005100.4	175629439	175629513	119189	119190	12324	2	75	37.5	-9.69213	-4.67138	-0.139392	0.646369	0.785761	0.028764	hypo	0	0	0	NC_005100.4_175629439_175629513	0.79513	0.77372	0.768866	0.805329	0.662928	0.674453	0.68708	0.561015	0.652231	0.753853	0.625979	0.604602	0.586761	0.633314	0.607666	0.749688	NC_005100.4	175628796	175630479	exon-XM_006230010.3-15	.	+	Gnomon	exon	.	ID=exon-XM_006230010.3-15;Parent=rna-XM_006230010.3;Dbxref=GeneID:25095,Genbank:XM_006230010.3,RGD:2111;gbkey=mRNA;gene=Ampd3;product=adenosine monophosphate deaminase 3%2C transcript variant X1;transcript_id=XM_006230010.3
NC_005100.4	175629439	175629513	119189	119190	12324	2	75	37.5	-9.69213	-4.67138	-0.139392	0.646369	0.785761	0.028764	hypo	0	0	0	NC_005100.4_175629439_175629513	0.79513	0.77372	0.768866	0.805329	0.662928	0.674453	0.68708	0.561015	0.652231	0.753853	0.625979	0.604602	0.586761	0.633314	0.607666	0.749688	NC_005100.4	175628796	175630479	exon-XM_006230011.2-15	.	+	Gnomon	exon	.	ID=exon-XM_006230011.2-15;Parent=rna-XM_006230011.2;Dbxref=GeneID:25095,Genbank:XM_006230011.2,RGD:2111;gbkey=mRNA;gene=Ampd3;product=adenosine monophosphate deaminase 3%2C transcript variant X2;transcript_id=XM_006230011.2
NC_005100.4	175629439	175629513	119189	119190	12324	2	75	37.5	-9.69213	-4.67138	-0.139392	0.646369	0.785761	0.028764	hypo	0	0	0	NC_005100.4_175629439_175629513	0.79513	0.77372	0.768866	0.805329	0.662928	0.674453	0.68708	0.561015	0.652231	0.753853	0.625979	0.604602	0.586761	0.633314	0.607666	0.749688	NC_005100.4	175628796	175630479	exon-XM_006230012.3-15	.	+	Gnomon	exon	.	ID=exon-XM_006230012.3-15;Parent=rna-XM_006230012.3;Dbxref=GeneID:25095,Genbank:XM_006230012.3,RGD:2111;gbkey=mRNA;gene=Ampd3;product=adenosine monophosphate deaminase 3%2C transcript variant X3;transcript_id=XM_006230012.3
NC_005100.4	175629439	175629513	119189	119190	12324	2	75	37.5	-9.69213	-4.67138	-0.139392	0.646369	0.785761	0.028764	hypo	0	0	0	NC_005100.4_175629439_175629513	0.79513	0.77372	0.768866	0.805329	0.662928	0.674453	0.68708	0.561015	0.652231	0.753853	0.625979	0.604602	0.586761	0.633314	0.607666	0.749688	NC_005100.4	175628796	175630479	exon-XM_006230013.3-15	.	+	Gnomon	exon	.	ID=exon-XM_006230013.3-15;Parent=rna-XM_006230013.3;Dbxref=GeneID:25095,Genbank:XM_006230013.3,RGD:2111;gbkey=mRNA;gene=Ampd3;product=adenosine monophosphate deaminase 3%2C transcript variant X4;transcript_id=XM_006230013.3
NC_005100.4	175629439	175629513	119189	119190	12324	2	75	37.5	-9.69213	-4.67138	-0.139392	0.646369	0.785761	0.028764	hypo	0	0	0	NC_005100.4_175629439_175629513	0.79513	0.77372	0.768866	0.805329	0.662928	0.674453	0.68708	0.561015	0.652231	0.753853	0.625979	0.604602	0.586761	0.633314	0.607666	0.749688	NC_005100.4	175628796	175630479	exon-XM_006230014.3-15	.	+	Gnomon	exon	.	ID=exon-XM_006230014.3-15;Parent=rna-XM_006230014.3;Dbxref=GeneID:25095,Genbank:XM_006230014.3,RGD:2111;gbkey=mRNA;gene=Ampd3;product=adenosine monophosphate deaminase 3%2C transcript variant X6;transcript_id=XM_006230014.3
NC_005100.4	175629439	175629513	119189	119190	12324	2	75	37.5	-9.69213	-4.67138	-0.139392	0.646369	0.785761	0.028764	hypo	0	0	0	NC_005100.4_175629439_175629513	0.79513	0.77372	0.768866	0.805329	0.662928	0.674453	0.68708	0.561015	0.652231	0.753853	0.625979	0.604602	0.586761	0.633314	0.607666	0.749688	NC_005100.4	175628796	175630479	exon-XM_006230015.3-15	.	+	Gnomon	exon	.	ID=exon-XM_006230015.3-15;Parent=rna-XM_006230015.3;Dbxref=GeneID:25095,Genbank:XM_006230015.3,RGD:2111;gbkey=mRNA;gene=Ampd3;product=adenosine monophosphate deaminase 3%2C transcript variant X5;transcript_id=XM_006230015.3
NC_005100.4	175629439	175629513	119189	119190	12324	2	75	37.5	-9.69213	-4.67138	-0.139392	0.646369	0.785761	0.028764	hypo	0	0	0	NC_005100.4_175629439_175629513	0.79513	0.77372	0.768866	0.805329	0.662928	0.674453	0.68708	0.561015	0.652231	0.753853	0.625979	0.604602	0.586761	0.633314	0.607666	0.749688	NC_005100.4	175628796	175630479	exon-XM_008759688.2-15	.	+	Gnomon	exon	.	ID=exon-XM_008759688.2-15;Parent=rna-XM_008759688.2;Dbxref=GeneID:25095,Genbank:XM_008759688.2,RGD:2111;gbkey=mRNA;gene=Ampd3;product=adenosine monophosphate deaminase 3%2C transcript variant X8;transcript_id=XM_008759688.2
NC_005100.4	176608796	176608796	119651	119651	12384	1	1	1	3.45831	3.45831	0.117927	0.805522	0.687595	0.0340996	hyper	0	0	0	NC_005100.4_176608796_176608796	0.706175	0.722833	0.680649	0.640723	0.854753	0.801525	0.788245	0.777566	0.825465	0.750151	0.767921	0.75614	0.731534	0.826148	0.671786	0.828428	NC_005100.4	160980932	194589536	aln36	.	+	RefSeq	match	.	ID=aln36;Target=NC_005100.4 160980933 194589536 +;gap_count=0;num_mismatch=0;pct_coverage=100;pct_identity_gap=100
NC_005100.4	177236546	177236546	119990	119990	12425	1	1	1	3.25064	3.25064	0.108972	0.427158	0.318186	0.0335232	hyper	0	0	0	NC_005100.4_177236546_177236546	0.335631	0.298857	0.281287	0.356968	0.434585	0.369654	0.392507	0.511885	0.365682	0.410854	0.381326	0.366857	0.290833	0.367918	0.405368	0.355757	NC_005100.4	160980932	194589536	aln36	.	+	RefSeq	match	.	ID=aln36;Target=NC_005100.4 160980933 194589536 +;gap_count=0;num_mismatch=0;pct_coverage=100;pct_identity_gap=100
NC_005100.4	179010977	179011013	121356	121357	12578	2	37	18.5	-8.70303	-4.22374	-0.10884	0.7029	0.81174	0.025012	hypo	0	0	0	NC_005100.4_179010977_179011013	0.840619	0.792558	0.800793	0.81299	0.720938	0.67096	0.747371	0.672331	0.786337	0.692803	0.84646	0.829452	0.7292	0.715435	0.732385	0.702731	NC_005100.4	160980932	194589536	aln36	.	+	RefSeq	match	.	ID=aln36;Target=NC_005100.4 160980933 194589536 +;gap_count=0;num_mismatch=0;pct_coverage=100;pct_identity_gap=100
NC_005100.4	180398523	180398724	121454	121457	12589	4	202	50.5	18.0153	6.63097	0.120347	0.694761	0.574414	0.0267704	hyper	0	0	0	NC_005100.4_180398523_180398724	0.627092	0.535984	0.557205	0.577375	0.773632	0.603899	0.701118	0.700397	0.616996	0.794689	0.762187	0.574491	0.725407	0.646528	0.626957	0.701591	NC_005100.4	160980932	194589536	aln36	.	+	RefSeq	match	.	ID=aln36;Target=NC_005100.4 160980933 194589536 +;gap_count=0;num_mismatch=0;pct_coverage=100;pct_identity_gap=100
NC_005100.4	183242501	183242697	122469	122472	12711	4	197	49.25	12.8464	3.51863	0.104686	0.932144	0.827459	0.0325692	hyper	0	0	0	NC_005100.4_183242501_183242697	0.825127	0.87616	0.884978	0.72357	0.855759	0.999919	0.894396	0.978505	0.854735	0.849571	0.867799	0.875064	0.92931	0.901109	0.925301	0.88502	NC_005100.4	160980932	194589536	aln36	.	+	RefSeq	match	.	ID=aln36;Target=NC_005100.4 160980933 194589536 +;gap_count=0;num_mismatch=0;pct_coverage=100;pct_identity_gap=100
NC_005100.4	183440949	183440992	122514	122515	12724	2	44	22	11.2244	5.67979	0.177222	0.599952	0.42273	0.0315811	hyper	0	0	0	NC_005100.4_183440949_183440992	0.437088	0.338841	0.494184	0.420805	0.666004	0.528307	0.659654	0.545844	0.41801	0.585136	0.55179	0.455476	0.567135	0.319696	0.865956	0.628248	NC_005100.4	160980932	194589536	aln36	.	+	RefSeq	match	.	ID=aln36;Target=NC_005100.4 160980933 194589536 +;gap_count=0;num_mismatch=0;pct_coverage=100;pct_identity_gap=100
NC_005100.4	185628461	185628461	123517	123517	12843	1	1	1	3.6383	3.6383	0.0983896	0.328563	0.230173	0.0270427	hyper	0	0	0	NC_005100.4_185628461_185628461	0.274571	0.101265	0.25888	0.285975	0.358649	0.32613	0.299125	0.330346	0.365499	0.362515	0.248191	0.372588	0.298566	0.256629	0.0849219	0.332399	NC_005100.4	160980932	194589536	aln36	.	+	RefSeq	match	.	ID=aln36;Target=NC_005100.4 160980933 194589536 +;gap_count=0;num_mismatch=0;pct_coverage=100;pct_identity_gap=100
NC_005100.4	196782220	196782220	127361	127361	13298	1	1	1	2.90805	2.90805	0.0787107	0.250142	0.171431	0.0270665	hyper	0	0	0	NC_005100.4_196782220_196782220	0.183515	0.122182	0.18936	0.190667	0.207167	0.228278	0.338205	0.226916	0.198363	0.247383	0.183171	0.489673	0.268938	0.270657	0.226228	0.178851	NC_005100.4	194689963	206481092	aln39	.	+	RefSeq	match	.	ID=aln39;Target=NC_005100.4 194689964 206481092 +;gap_count=0;num_mismatch=0;pct_coverage=100;pct_identity_gap=100
NC_005100.4	196883433	196883433	127461	127461	13302	1	1	1	-2.9141	-2.9141	-0.0928472	0.543944	0.636791	0.0318614	hypo	0	0	0	NC_005100.4_196883433_196883433	0.597983	0.68618	0.605933	0.65707	0.532977	0.548592	0.574036	0.520172	0.550133	0.629393	0.641454	0.552398	0.622267	0.5899	0.63062	0.530966	NC_005100.4	194689963	206481092	aln39	.	+	RefSeq	match	.	ID=aln39;Target=NC_005100.4 194689964 206481092 +;gap_count=0;num_mismatch=0;pct_coverage=100;pct_identity_gap=100
NC_005100.4	196883433	196883433	127461	127461	13302	1	1	1	-2.9141	-2.9141	-0.0928472	0.543944	0.636791	0.0318614	hypo	0	0	0	NC_005100.4_196883433_196883433	0.597983	0.68618	0.605933	0.65707	0.532977	0.548592	0.574036	0.520172	0.550133	0.629393	0.641454	0.552398	0.622267	0.5899	0.63062	0.530966	NC_005100.4	196857489	196883626	rna-XM_006230292.3	.	-	Gnomon	mRNA	.	ID=rna-XM_006230292.3;Parent=gene-Nsmce1;Dbxref=GeneID:361645,Genbank:XM_006230292.3,RGD:1307760;Name=XM_006230292.3;gbkey=mRNA;gene=Nsmce1;model_evidence=Supporting evidence includes similarity to: 12 ESTs%2C 1 Protein%2C and 100%25 coverage of the annotated genomic feature by RNAseq alignments%2C including 108 samples with support for all annotated introns;product=NSE1 homolog%2C SMC5-SMC6 comp…
NC_005100.4	196883433	196883433	127461	127461	13302	1	1	1	-2.9141	-2.9141	-0.0928472	0.543944	0.636791	0.0318614	hypo	0	0	0	NC_005100.4_196883433_196883433	0.597983	0.68618	0.605933	0.65707	0.532977	0.548592	0.574036	0.520172	0.550133	0.629393	0.641454	0.552398	0.622267	0.5899	0.63062	0.530966	NC_005100.4	196857489	196883907	gene-Nsmce1	.	-	BestRefSeq%2CGnomon	gene	.	ID=gene-Nsmce1;Dbxref=GeneID:361645,RGD:1307760;Name=Nsmce1;description=NSE1 homolog%2C SMC5-SMC6 complex component;gbkey=Gene;gene=Nsmce1;gene_biotype=protein_coding;gene_synonym=RGD1307760
NC_005100.4	196883433	196883433	127461	127461	13302	1	1	1	-2.9141	-2.9141	-0.0928472	0.543944	0.636791	0.0318614	hypo	0	0	0	NC_005100.4_196883433_196883433	0.597983	0.68618	0.605933	0.65707	0.532977	0.548592	0.574036	0.520172	0.550133	0.629393	0.641454	0.552398	0.622267	0.5899	0.63062	0.530966	NC_005100.4	196857489	196883907	rna-XM_006230291.3	.	-	Gnomon	mRNA	.	ID=rna-XM_006230291.3;Parent=gene-Nsmce1;Dbxref=GeneID:361645,Genbank:XM_006230291.3,RGD:1307760;Name=XM_006230291.3;gbkey=mRNA;gene=Nsmce1;model_evidence=Supporting evidence includes similarity to: 13 ESTs%2C 2 Proteins%2C and 100%25 coverage of the annotated genomic feature by RNAseq alignments%2C including 284 samples with support for all annotated introns;product=NSE1 homolog%2C SMC5-SMC6 com…
NC_005100.4	196883433	196883433	127461	127461	13302	1	1	1	-2.9141	-2.9141	-0.0928472	0.543944	0.636791	0.0318614	hypo	0	0	0	NC_005100.4_196883433_196883433	0.597983	0.68618	0.605933	0.65707	0.532977	0.548592	0.574036	0.520172	0.550133	0.629393	0.641454	0.552398	0.622267	0.5899	0.63062	0.530966	NC_005100.4	196882967	196883626	exon-XM_006230292.3-1	.	-	Gnomon	exon	.	ID=exon-XM_006230292.3-1;Parent=rna-XM_006230292.3;Dbxref=GeneID:361645,Genbank:XM_006230292.3,RGD:1307760;gbkey=mRNA;gene=Nsmce1;product=NSE1 homolog%2C SMC5-SMC6 complex component%2C transcript variant X2;transcript_id=XM_006230292.3
NC_005100.4	196971699	196971751	127579	127580	13314	2	53	26.5	7.84013	4.51825	0.149757	0.602173	0.452416	0.0382028	hyper	0	0	0	NC_005100.4_196971699_196971751	0.515698	0.409922	0.479316	0.404727	0.571144	0.61687	0.570704	0.649975	0.710113	0.71223	0.726963	0.761312	0.642632	0.711857	0.676878	0.712685	NC_005100.4	194689963	206481092	aln39	.	+	RefSeq	match	.	ID=aln39;Target=NC_005100.4 194689964 206481092 +;gap_count=0;num_mismatch=0;pct_coverage=100;pct_identity_gap=100
NC_005100.4	198214608	198214660	128951	128953	13454	3	53	17.6667	8.36699	2.85951	0.0767621	0.725847	0.649084	0.0275232	hyper	0	0	0	NC_005100.4_198214608_198214660	0.669555	0.653839	0.65489	0.618054	0.653665	0.721754	0.75389	0.774078	0.787384	0.75744	0.779276	0.739462	0.809282	0.711895	0.764519	0.803091	NC_005100.4	194689963	206481092	aln39	.	+	RefSeq	match	.	ID=aln39;Target=NC_005100.4 194689964 206481092 +;gap_count=0;num_mismatch=0;pct_coverage=100;pct_identity_gap=100
NC_005100.4	198642536	198642728	129976	129981	13540	6	193	32.1667	21.5896	3.99734	0.102284	0.89629	0.794007	0.0284259	hyper	0	0	0	NC_005100.4_198642536_198642728	0.795658	0.780087	0.858729	0.741553	0.889412	0.904488	0.877063	0.9142	0.934282	0.838481	0.886266	0.757013	0.821255	0.859524	0.8657	0.807571	NC_005100.4	194689963	206481092	aln39	.	+	RefSeq	match	.	ID=aln39;Target=NC_005100.4 194689964 206481092 +;gap_count=0;num_mismatch=0;pct_coverage=100;pct_identity_gap=100
NC_005100.4	198642536	198642728	129976	129981	13540	6	193	32.1667	21.5896	3.99734	0.102284	0.89629	0.794007	0.0284259	hyper	0	0	0	NC_005100.4_198642536_198642728	0.795658	0.780087	0.858729	0.741553	0.889412	0.904488	0.877063	0.9142	0.934282	0.838481	0.886266	0.757013	0.821255	0.859524	0.8657	0.807571	NC_005100.4	198641017	198642942	exon-NM_001108921.1-9	.	-	BestRefSeq	exon	.	ID=exon-NM_001108921.1-9;Parent=rna-NM_001108921.1;Dbxref=GeneID:365372,Genbank:NM_001108921.1,RGD:1309191;gbkey=mRNA;gene=Tbc1d10b;product=TBC1 domain family%2C member 10b;transcript_id=NM_001108921.1
NC_005100.4	198642536	198642728	129976	129981	13540	6	193	32.1667	21.5896	3.99734	0.102284	0.89629	0.794007	0.0284259	hyper	0	0	0	NC_005100.4_198642536_198642728	0.795658	0.780087	0.858729	0.741553	0.889412	0.904488	0.877063	0.9142	0.934282	0.838481	0.886266	0.757013	0.821255	0.859524	0.8657	0.807571	NC_005100.4	198641017	198652674	gene-Tbc1d10b	.	-	BestRefSeq	gene	.	ID=gene-Tbc1d10b;Dbxref=GeneID:365372,RGD:1309191;Name=Tbc1d10b;description=TBC1 domain family%2C member 10b;gbkey=Gene;gene=Tbc1d10b;gene_biotype=protein_coding;gene_synonym=RGD1309191
NC_005100.4	198642536	198642728	129976	129981	13540	6	193	32.1667	21.5896	3.99734	0.102284	0.89629	0.794007	0.0284259	hyper	0	0	0	NC_005100.4_198642536_198642728	0.795658	0.780087	0.858729	0.741553	0.889412	0.904488	0.877063	0.9142	0.934282	0.838481	0.886266	0.757013	0.821255	0.859524	0.8657	0.807571	NC_005100.4	198641017	198652674	rna-NM_001108921.1	.	-	BestRefSeq	mRNA	.	ID=rna-NM_001108921.1;Parent=gene-Tbc1d10b;Dbxref=GeneID:365372,Genbank:NM_001108921.1,RGD:1309191;Name=NM_001108921.1;gbkey=mRNA;gene=Tbc1d10b;product=TBC1 domain family%2C member 10b;transcript_id=NM_001108921.1
NC_005100.4	198642536	198642728	129976	129981	13540	6	193	32.1667	21.5896	3.99734	0.102284	0.89629	0.794007	0.0284259	hyper	0	0	0	NC_005100.4_198642536_198642728	0.795658	0.780087	0.858729	0.741553	0.889412	0.904488	0.877063	0.9142	0.934282	0.838481	0.886266	0.757013	0.821255	0.859524	0.8657	0.807571	NC_005100.4	198642300	198642942	cds-NP_001102391.1	.	-	BestRefSeq	CDS	0	ID=cds-NP_001102391.1;Parent=rna-NM_001108921.1;Dbxref=GeneID:365372,Genbank:NP_001102391.1,RGD:1309191;Name=NP_001102391.1;gbkey=CDS;gene=Tbc1d10b;product=TBC1 domain family member 10B;protein_id=NP_001102391.1
NC_005100.4	199082473	199082473	131112	131112	13640	1	1	1	3.02204	3.02204	0.085996	0.824202	0.738206	0.0284563	hyper	0	0	0	NC_005100.4_199082473_199082473	0.753438	0.688529	0.742126	0.768729	0.877853	0.784051	0.834185	0.800717	0.812924	0.717101	0.774018	0.729761	0.729945	0.709759	0.765781	0.707147	NC_005100.4	194689963	206481092	aln39	.	+	RefSeq	match	.	ID=aln39;Target=NC_005100.4 194689964 206481092 +;gap_count=0;num_mismatch=0;pct_coverage=100;pct_identity_gap=100
NC_005100.4	200656853	200656944	133290	133291	13877	2	92	46	-9.57657	-3.51186	-0.120817	0.767661	0.888478	0.0252318	hypo	0	0	0	NC_005100.4_200656853_200656944	0.897603	0.85922	0.897514	0.899575	0.741957	0.785675	0.798806	0.744206	0.800386	0.782361	0.880849	0.839047	0.854366	0.780145	0.857269	0.890949	NC_005100.4	194689963	206481092	aln39	.	+	RefSeq	match	.	ID=aln39;Target=NC_005100.4 194689964 206481092 +;gap_count=0;num_mismatch=0;pct_coverage=100;pct_identity_gap=100
NC_005100.4	200656853	200656944	133290	133291	13877	2	92	46	-9.57657	-3.51186	-0.120817	0.767661	0.888478	0.0252318	hypo	0	0	0	NC_005100.4_200656853_200656944	0.897603	0.85922	0.897514	0.899575	0.741957	0.785675	0.798806	0.744206	0.800386	0.782361	0.880849	0.839047	0.854366	0.780145	0.857269	0.890949	NC_005100.4	200590950	200677146	rna-XM_008759861.2	.	-	Gnomon	mRNA	.	ID=rna-XM_008759861.2;Parent=gene-Fgfr2;Dbxref=GeneID:25022,Genbank:XM_008759861.2,RGD:2611;Name=XM_008759861.2;gbkey=mRNA;gene=Fgfr2;model_evidence=Supporting evidence includes similarity to: 2 mRNAs%2C 38 ESTs%2C 5 Proteins%2C and 100%25 coverage of the annotated genomic feature by RNAseq alignments%2C including 2 samples with support for all annotated introns;product=fibroblast growth factor r…
NC_005100.4	200656853	200656944	133290	133291	13877	2	92	46	-9.57657	-3.51186	-0.120817	0.767661	0.888478	0.0252318	hypo	0	0	0	NC_005100.4_200656853_200656944	0.897603	0.85922	0.897514	0.899575	0.741957	0.785675	0.798806	0.744206	0.800386	0.782361	0.880849	0.839047	0.854366	0.780145	0.857269	0.890949	NC_005100.4	200590950	200696928	rna-NM_001109892.1	.	-	BestRefSeq	mRNA	.	ID=rna-NM_001109892.1;Parent=gene-Fgfr2;Dbxref=GeneID:25022,Genbank:NM_001109892.1,RGD:2611;Name=NM_001109892.1;gbkey=mRNA;gene=Fgfr2;product=fibroblast growth factor receptor 2%2C transcript variant b;transcript_id=NM_001109892.1
NC_005100.4	200656853	200656944	133290	133291	13877	2	92	46	-9.57657	-3.51186	-0.120817	0.767661	0.888478	0.0252318	hypo	0	0	0	NC_005100.4_200656853_200656944	0.897603	0.85922	0.897514	0.899575	0.741957	0.785675	0.798806	0.744206	0.800386	0.782361	0.880849	0.839047	0.854366	0.780145	0.857269	0.890949	NC_005100.4	200590950	200696928	rna-NM_001109893.1	.	-	BestRefSeq	mRNA	.	ID=rna-NM_001109893.1;Parent=gene-Fgfr2;Dbxref=GeneID:25022,Genbank:NM_001109893.1,RGD:2611;Name=NM_001109893.1;gbkey=mRNA;gene=Fgfr2;product=fibroblast growth factor receptor 2%2C transcript variant c;transcript_id=NM_001109893.1
NC_005100.4	200656853	200656944	133290	133291	13877	2	92	46	-9.57657	-3.51186	-0.120817	0.767661	0.888478	0.0252318	hypo	0	0	0	NC_005100.4_200656853_200656944	0.897603	0.85922	0.897514	0.899575	0.741957	0.785675	0.798806	0.744206	0.800386	0.782361	0.880849	0.839047	0.854366	0.780145	0.857269	0.890949	NC_005100.4	200590950	200696928	rna-NM_001109894.1	.	-	BestRefSeq	mRNA	.	ID=rna-NM_001109894.1;Parent=gene-Fgfr2;Dbxref=GeneID:25022,Genbank:NM_001109894.1,RGD:2611;Name=NM_001109894.1;gbkey=mRNA;gene=Fgfr2;product=fibroblast growth factor receptor 2%2C transcript variant d;transcript_id=NM_001109894.1
NC_005100.4	200656853	200656944	133290	133291	13877	2	92	46	-9.57657	-3.51186	-0.120817	0.767661	0.888478	0.0252318	hypo	0	0	0	NC_005100.4_200656853_200656944	0.897603	0.85922	0.897514	0.899575	0.741957	0.785675	0.798806	0.744206	0.800386	0.782361	0.880849	0.839047	0.854366	0.780145	0.857269	0.890949	NC_005100.4	200590950	200696928	rna-NM_001109895.1	.	-	BestRefSeq	mRNA	.	ID=rna-NM_001109895.1;Parent=gene-Fgfr2;Dbxref=GeneID:25022,Genbank:NM_001109895.1,RGD:2611;Name=NM_001109895.1;gbkey=mRNA;gene=Fgfr2;product=fibroblast growth factor receptor 2%2C transcript variant e;transcript_id=NM_001109895.1
NC_005100.4	200656853	200656944	133290	133291	13877	2	92	46	-9.57657	-3.51186	-0.120817	0.767661	0.888478	0.0252318	hypo	0	0	0	NC_005100.4_200656853_200656944	0.897603	0.85922	0.897514	0.899575	0.741957	0.785675	0.798806	0.744206	0.800386	0.782361	0.880849	0.839047	0.854366	0.780145	0.857269	0.890949	NC_005100.4	200590950	200696928	rna-NM_001109896.1	.	-	BestRefSeq	mRNA	.	ID=rna-NM_001109896.1;Parent=gene-Fgfr2;Dbxref=GeneID:25022,Genbank:NM_001109896.1,RGD:2611;Name=NM_001109896.1;gbkey=mRNA;gene=Fgfr2;product=fibroblast growth factor receptor 2%2C transcript variant f;transcript_id=NM_001109896.1
NC_005100.4	200656853	200656944	133290	133291	13877	2	92	46	-9.57657	-3.51186	-0.120817	0.767661	0.888478	0.0252318	hypo	0	0	0	NC_005100.4_200656853_200656944	0.897603	0.85922	0.897514	0.899575	0.741957	0.785675	0.798806	0.744206	0.800386	0.782361	0.880849	0.839047	0.854366	0.780145	0.857269	0.890949	NC_005100.4	200590950	200696928	rna-NM_012712.1	.	-	BestRefSeq	mRNA	.	ID=rna-NM_012712.1;Parent=gene-Fgfr2;Dbxref=GeneID:25022,Genbank:NM_012712.1,RGD:2611;Name=NM_012712.1;gbkey=mRNA;gene=Fgfr2;product=fibroblast growth factor receptor 2%2C transcript variant a;transcript_id=NM_012712.1
NC_005100.4	200656853	200656944	133290	133291	13877	2	92	46	-9.57657	-3.51186	-0.120817	0.767661	0.888478	0.0252318	hypo	0	0	0	NC_005100.4_200656853_200656944	0.897603	0.85922	0.897514	0.899575	0.741957	0.785675	0.798806	0.744206	0.800386	0.782361	0.880849	0.839047	0.854366	0.780145	0.857269	0.890949	NC_005100.4	200590950	200696945	rna-XM_006230393.3	.	-	Gnomon	mRNA	.	ID=rna-XM_006230393.3;Parent=gene-Fgfr2;Dbxref=GeneID:25022,Genbank:XM_006230393.3,RGD:2611;Name=XM_006230393.3;gbkey=mRNA;gene=Fgfr2;model_evidence=Supporting evidence includes similarity to: 3 mRNAs%2C 60 ESTs%2C 18 Proteins%2C and 100%25 coverage of the annotated genomic feature by RNAseq alignments%2C including 69 samples with support for all annotated introns;product=fibroblast growth factor…
NC_005100.4	200656853	200656944	133290	133291	13877	2	92	46	-9.57657	-3.51186	-0.120817	0.767661	0.888478	0.0252318	hypo	0	0	0	NC_005100.4_200656853_200656944	0.897603	0.85922	0.897514	0.899575	0.741957	0.785675	0.798806	0.744206	0.800386	0.782361	0.880849	0.839047	0.854366	0.780145	0.857269	0.890949	NC_005100.4	200590950	200696946	gene-Fgfr2	.	-	BestRefSeq%2CGnomon	gene	.	ID=gene-Fgfr2;Dbxref=GeneID:25022,RGD:2611;Name=Fgfr2;description=fibroblast growth factor receptor 2;gbkey=Gene;gene=Fgfr2;gene_biotype=protein_coding
NC_005100.4	200656853	200656944	133290	133291	13877	2	92	46	-9.57657	-3.51186	-0.120817	0.767661	0.888478	0.0252318	hypo	0	0	0	NC_005100.4_200656853_200656944	0.897603	0.85922	0.897514	0.899575	0.741957	0.785675	0.798806	0.744206	0.800386	0.782361	0.880849	0.839047	0.854366	0.780145	0.857269	0.890949	NC_005100.4	200590950	200696946	rna-XM_006230389.3	.	-	Gnomon	mRNA	.	ID=rna-XM_006230389.3;Parent=gene-Fgfr2;Dbxref=GeneID:25022,Genbank:XM_006230389.3,RGD:2611;Name=XM_006230389.3;gbkey=mRNA;gene=Fgfr2;model_evidence=Supporting evidence includes similarity to: 2 mRNAs%2C 64 ESTs%2C 8 Proteins%2C and 100%25 coverage of the annotated genomic feature by RNAseq alignments%2C including 39 samples with support for all annotated introns;product=fibroblast growth factor …
NC_005100.4	200656853	200656944	133290	133291	13877	2	92	46	-9.57657	-3.51186	-0.120817	0.767661	0.888478	0.0252318	hypo	0	0	0	NC_005100.4_200656853_200656944	0.897603	0.85922	0.897514	0.899575	0.741957	0.785675	0.798806	0.744206	0.800386	0.782361	0.880849	0.839047	0.854366	0.780145	0.857269	0.890949	NC_005100.4	200590950	200696946	rna-XM_006230390.3	.	-	Gnomon	mRNA	.	ID=rna-XM_006230390.3;Parent=gene-Fgfr2;Dbxref=GeneID:25022,Genbank:XM_006230390.3,RGD:2611;Name=XM_006230390.3;gbkey=mRNA;gene=Fgfr2;model_evidence=Supporting evidence includes similarity to: 3 mRNAs%2C 64 ESTs%2C 20 Proteins%2C and 100%25 coverage of the annotated genomic feature by RNAseq alignments%2C including 66 samples with support for all annotated introns;product=fibroblast growth factor…
NC_005100.4	200656853	200656944	133290	133291	13877	2	92	46	-9.57657	-3.51186	-0.120817	0.767661	0.888478	0.0252318	hypo	0	0	0	NC_005100.4_200656853_200656944	0.897603	0.85922	0.897514	0.899575	0.741957	0.785675	0.798806	0.744206	0.800386	0.782361	0.880849	0.839047	0.854366	0.780145	0.857269	0.890949	NC_005100.4	200592527	200696946	rna-XM_006230392.3	.	-	Gnomon	mRNA	.	ID=rna-XM_006230392.3;Parent=gene-Fgfr2;Dbxref=GeneID:25022,Genbank:XM_006230392.3,RGD:2611;Name=XM_006230392.3;gbkey=mRNA;gene=Fgfr2;model_evidence=Supporting evidence includes similarity to: 3 mRNAs%2C 35 ESTs%2C 4 Proteins%2C and 99%25 coverage of the annotated genomic feature by RNAseq alignments%2C including 51 samples with support for all annotated introns;product=fibroblast growth factor r…
NC_005100.4	205139630	205139779	136418	136423	14202	6	150	25	19.2517	3.45802	0.0861075	0.669294	0.583187	0.0268364	hyper	0	0	0	NC_005100.4_205139630_205139779	0.525397	0.557138	0.63063	0.619582	0.681174	0.681345	0.657384	0.657274	0.729819	0.698473	0.760389	0.776378	0.738566	0.760824	0.7277	0.720639	NC_005100.4	194689963	206481092	aln39	.	+	RefSeq	match	.	ID=aln39;Target=NC_005100.4 194689964 206481092 +;gap_count=0;num_mismatch=0;pct_coverage=100;pct_identity_gap=100
NC_005100.4	205139630	205139779	136418	136423	14202	6	150	25	19.2517	3.45802	0.0861075	0.669294	0.583187	0.0268364	hyper	0	0	0	NC_005100.4_205139630_205139779	0.525397	0.557138	0.63063	0.619582	0.681174	0.681345	0.657384	0.657274	0.729819	0.698473	0.760389	0.776378	0.738566	0.760824	0.7277	0.720639	NC_005100.4	205136740	205140623	gene-LOC103691253	.	+	Gnomon	gene	.	ID=gene-LOC103691253;Dbxref=GeneID:103691253,RGD:9425804;Name=LOC103691253;gbkey=Gene;gene=LOC103691253;gene_biotype=protein_coding
NC_005100.4	205139630	205139779	136418	136423	14202	6	150	25	19.2517	3.45802	0.0861075	0.669294	0.583187	0.0268364	hyper	0	0	0	NC_005100.4_205139630_205139779	0.525397	0.557138	0.63063	0.619582	0.681174	0.681345	0.657384	0.657274	0.729819	0.698473	0.760389	0.776378	0.738566	0.760824	0.7277	0.720639	NC_005100.4	205136740	205140623	rna-XM_017590469.1	.	+	Gnomon	mRNA	.	ID=rna-XM_017590469.1;Parent=gene-LOC103691253;Dbxref=GeneID:103691253,Genbank:XM_017590469.1,RGD:9425804;Name=XM_017590469.1;gbkey=mRNA;gene=LOC103691253;model_evidence=Supporting evidence includes similarity to: 19 ESTs%2C and 85%25 coverage of the annotated genomic feature by RNAseq alignments;product=uncharacterized LOC103691253;transcript_id=XM_017590469.1
NC_005100.4	205139630	205139779	136418	136423	14202	6	150	25	19.2517	3.45802	0.0861075	0.669294	0.583187	0.0268364	hyper	0	0	0	NC_005100.4_205139630_205139779	0.525397	0.557138	0.63063	0.619582	0.681174	0.681345	0.657384	0.657274	0.729819	0.698473	0.760389	0.776378	0.738566	0.760824	0.7277	0.720639	NC_005100.4	205138757	205139685	cds-XP_017445958.1	.	+	Gnomon	CDS	1	ID=cds-XP_017445958.1;Parent=rna-XM_017590469.1;Dbxref=GeneID:103691253,Genbank:XP_017445958.1,RGD:9425804;Name=XP_017445958.1;gbkey=CDS;gene=LOC103691253;product=translation initiation factor IF-2-like;protein_id=XP_017445958.1
NC_005100.4	205139630	205139779	136418	136423	14202	6	150	25	19.2517	3.45802	0.0861075	0.669294	0.583187	0.0268364	hyper	0	0	0	NC_005100.4_205139630_205139779	0.525397	0.557138	0.63063	0.619582	0.681174	0.681345	0.657384	0.657274	0.729819	0.698473	0.760389	0.776378	0.738566	0.760824	0.7277	0.720639	NC_005100.4	205138757	205140623	exon-XM_017590469.1-4	.	+	Gnomon	exon	.	ID=exon-XM_017590469.1-4;Parent=rna-XM_017590469.1;Dbxref=GeneID:103691253,Genbank:XM_017590469.1,RGD:9425804;gbkey=mRNA;gene=LOC103691253;product=uncharacterized LOC103691253;transcript_id=XM_017590469.1
NC_005100.4	205140215	205140215	136438	136438	14202	1	1	1	-2.85514	-2.85514	-0.0770296	0.854884	0.931913	0.0269793	hypo	0	0	0	NC_005100.4_205140215_205140215	0.919142	0.928468	0.91868	0.961363	0.858101	0.827226	0.844043	0.890165	0.896521	0.934941	0.980081	0.860498	0.925738	0.879831	0.901186	0.854331	NC_005100.4	194689963	206481092	aln39	.	+	RefSeq	match	.	ID=aln39;Target=NC_005100.4 194689964 206481092 +;gap_count=0;num_mismatch=0;pct_coverage=100;pct_identity_gap=100
NC_005100.4	205140215	205140215	136438	136438	14202	1	1	1	-2.85514	-2.85514	-0.0770296	0.854884	0.931913	0.0269793	hypo	0	0	0	NC_005100.4_205140215_205140215	0.919142	0.928468	0.91868	0.961363	0.858101	0.827226	0.844043	0.890165	0.896521	0.934941	0.980081	0.860498	0.925738	0.879831	0.901186	0.854331	NC_005100.4	205136740	205140623	gene-LOC103691253	.	+	Gnomon	gene	.	ID=gene-LOC103691253;Dbxref=GeneID:103691253,RGD:9425804;Name=LOC103691253;gbkey=Gene;gene=LOC103691253;gene_biotype=protein_coding
NC_005100.4	205140215	205140215	136438	136438	14202	1	1	1	-2.85514	-2.85514	-0.0770296	0.854884	0.931913	0.0269793	hypo	0	0	0	NC_005100.4_205140215_205140215	0.919142	0.928468	0.91868	0.961363	0.858101	0.827226	0.844043	0.890165	0.896521	0.934941	0.980081	0.860498	0.925738	0.879831	0.901186	0.854331	NC_005100.4	205136740	205140623	rna-XM_017590469.1	.	+	Gnomon	mRNA	.	ID=rna-XM_017590469.1;Parent=gene-LOC103691253;Dbxref=GeneID:103691253,Genbank:XM_017590469.1,RGD:9425804;Name=XM_017590469.1;gbkey=mRNA;gene=LOC103691253;model_evidence=Supporting evidence includes similarity to: 19 ESTs%2C and 85%25 coverage of the annotated genomic feature by RNAseq alignments;product=uncharacterized LOC103691253;transcript_id=XM_017590469.1
NC_005100.4	205140215	205140215	136438	136438	14202	1	1	1	-2.85514	-2.85514	-0.0770296	0.854884	0.931913	0.0269793	hypo	0	0	0	NC_005100.4_205140215_205140215	0.919142	0.928468	0.91868	0.961363	0.858101	0.827226	0.844043	0.890165	0.896521	0.934941	0.980081	0.860498	0.925738	0.879831	0.901186	0.854331	NC_005100.4	205138757	205140623	exon-XM_017590469.1-4	.	+	Gnomon	exon	.	ID=exon-XM_017590469.1-4;Parent=rna-XM_017590469.1;Dbxref=GeneID:103691253,Genbank:XM_017590469.1,RGD:9425804;gbkey=mRNA;gene=LOC103691253;product=uncharacterized LOC103691253;transcript_id=XM_017590469.1
NC_005100.4	208997910	208998095	138295	138296	14427	2	186	93	-6.44902	-3.21172	-0.120917	0.830595	0.951512	0.0374956	hypo	0	0	0	NC_005100.4_208997910_208998095	0.97035	0.94396	0.931024	0.960713	0.870117	0.81488	0.848798	0.788583	0.875219	0.95779	0.81263	0.954238	0.940673	0.853688	0.846459	0.948579	NC_005100.4	206638765	215312532	aln42	.	+	RefSeq	match	.	ID=aln42;Target=NC_005100.4 206638766 215312532 +;gap_count=0;num_mismatch=0;pct_coverage=100;pct_identity_gap=100
NC_005100.4	209078684	209078724	138350	138352	14433	3	41	13.6667	-9.27834	-3.05146	-0.0994452	0.852671	0.952116	0.0321672	hypo	0	0	0	NC_005100.4_209078684_209078724	0.948354	0.975228	0.941487	0.943396	0.824171	0.852916	0.855999	0.877597	0.88207	0.953172	0.804491	0.750844	0.940852	0.774851	0.79138	0.949197	NC_005100.4	206638765	215312532	aln42	.	+	RefSeq	match	.	ID=aln42;Target=NC_005100.4 206638766 215312532 +;gap_count=0;num_mismatch=0;pct_coverage=100;pct_identity_gap=100
NC_005100.4	209118591	209118646	138382	138383	14436	2	56	28	-7.50206	-3.34937	-0.103129	0.807232	0.910361	0.0274681	hypo	0	0	0	NC_005100.4_209118591_209118646	0.89658	0.899501	0.926482	0.91888	0.815488	0.774244	0.801976	0.83722	0.747835	0.933689	0.802027	0.716921	0.852133	0.771855	0.731905	0.840211	NC_005100.4	206638765	215312532	aln42	.	+	RefSeq	match	.	ID=aln42;Target=NC_005100.4 206638766 215312532 +;gap_count=0;num_mismatch=0;pct_coverage=100;pct_identity_gap=100
NC_005100.4	209582930	209583078	139080	139084	14507	5	149	29.8	-15.1497	-2.91243	-0.0910244	0.538783	0.629807	0.0300417	hypo	0	0	0	NC_005100.4_209582930_209583078	0.619133	0.610633	0.630094	0.659369	0.560988	0.576147	0.499472	0.518525	0.640615	0.616054	0.565382	0.642204	0.593156	0.493865	0.697995	0.564882	NC_005100.4	206638765	215312532	aln42	.	+	RefSeq	match	.	ID=aln42;Target=NC_005100.4 206638766 215312532 +;gap_count=0;num_mismatch=0;pct_coverage=100;pct_identity_gap=100
NC_005100.4	209582930	209583078	139080	139084	14507	5	149	29.8	-15.1497	-2.91243	-0.0910244	0.538783	0.629807	0.0300417	hypo	0	0	0	NC_005100.4_209582930_209583078	0.619133	0.610633	0.630094	0.659369	0.560988	0.576147	0.499472	0.518525	0.640615	0.616054	0.565382	0.642204	0.593156	0.493865	0.697995	0.564882	NC_005100.4	209523152	209641139	rna-XM_006230465.3	.	-	Gnomon	mRNA	.	ID=rna-XM_006230465.3;Parent=gene-Ebf3;Dbxref=GeneID:361668,Genbank:XM_006230465.3,RGD:1304956;Name=XM_006230465.3;gbkey=mRNA;gene=Ebf3;model_evidence=Supporting evidence includes similarity to: 15 ESTs%2C 3 Proteins%2C and 100%25 coverage of the annotated genomic feature by RNAseq alignments%2C including 7 samples with support for all annotated introns;product=early B-cell factor 3%2C transcript…
NC_005100.4	209582930	209583078	139080	139084	14507	5	149	29.8	-15.1497	-2.91243	-0.0910244	0.538783	0.629807	0.0300417	hypo	0	0	0	NC_005100.4_209582930_209583078	0.619133	0.610633	0.630094	0.659369	0.560988	0.576147	0.499472	0.518525	0.640615	0.616054	0.565382	0.642204	0.593156	0.493865	0.697995	0.564882	NC_005100.4	209523152	209641140	rna-XM_006230464.3	.	-	Gnomon	mRNA	.	ID=rna-XM_006230464.3;Parent=gene-Ebf3;Dbxref=GeneID:361668,Genbank:XM_006230464.3,RGD:1304956;Name=XM_006230464.3;gbkey=mRNA;gene=Ebf3;model_evidence=Supporting evidence includes similarity to: 15 ESTs%2C 12 Proteins%2C and 100%25 coverage of the annotated genomic feature by RNAseq alignments%2C including 6 samples with support for all annotated introns;product=early B-cell factor 3%2C transcrip…
NC_005100.4	209582930	209583078	139080	139084	14507	5	149	29.8	-15.1497	-2.91243	-0.0910244	0.538783	0.629807	0.0300417	hypo	0	0	0	NC_005100.4_209582930_209583078	0.619133	0.610633	0.630094	0.659369	0.560988	0.576147	0.499472	0.518525	0.640615	0.616054	0.565382	0.642204	0.593156	0.493865	0.697995	0.564882	NC_005100.4	209523152	209641141	rna-XM_006230463.3	.	-	Gnomon	mRNA	.	ID=rna-XM_006230463.3;Parent=gene-Ebf3;Dbxref=GeneID:361668,Genbank:XM_006230463.3,RGD:1304956;Name=XM_006230463.3;gbkey=mRNA;gene=Ebf3;model_evidence=Supporting evidence includes similarity to: 1 mRNA%2C 15 ESTs%2C 9 Proteins%2C and 100%25 coverage of the annotated genomic feature by RNAseq alignments%2C including 6 samples with support for all annotated introns;product=early B-cell factor 3%2C …
NC_005100.4	209582930	209583078	139080	139084	14507	5	149	29.8	-15.1497	-2.91243	-0.0910244	0.538783	0.629807	0.0300417	hypo	0	0	0	NC_005100.4_209582930_209583078	0.619133	0.610633	0.630094	0.659369	0.560988	0.576147	0.499472	0.518525	0.640615	0.616054	0.565382	0.642204	0.593156	0.493865	0.697995	0.564882	NC_005100.4	209523152	209641142	rna-XM_006230462.3	.	-	Gnomon	mRNA	.	ID=rna-XM_006230462.3;Parent=gene-Ebf3;Dbxref=GeneID:361668,Genbank:XM_006230462.3,RGD:1304956;Name=XM_006230462.3;gbkey=mRNA;gene=Ebf3;model_evidence=Supporting evidence includes similarity to: 15 ESTs%2C 2 Proteins%2C and 100%25 coverage of the annotated genomic feature by RNAseq alignments%2C including 6 samples with support for all annotated introns;product=early B-cell factor 3%2C transcript…
NC_005100.4	209582930	209583078	139080	139084	14507	5	149	29.8	-15.1497	-2.91243	-0.0910244	0.538783	0.629807	0.0300417	hypo	0	0	0	NC_005100.4_209582930_209583078	0.619133	0.610633	0.630094	0.659369	0.560988	0.576147	0.499472	0.518525	0.640615	0.616054	0.565382	0.642204	0.593156	0.493865	0.697995	0.564882	NC_005100.4	209523152	209641143	gene-Ebf3	.	-	BestRefSeq%2CGnomon	gene	.	ID=gene-Ebf3;Dbxref=GeneID:361668,RGD:1304956;Name=Ebf3;description=early B-cell factor 3;gbkey=Gene;gene=Ebf3;gene_biotype=protein_coding
NC_005100.4	209582930	209583078	139080	139084	14507	5	149	29.8	-15.1497	-2.91243	-0.0910244	0.538783	0.629807	0.0300417	hypo	0	0	0	NC_005100.4_209582930_209583078	0.619133	0.610633	0.630094	0.659369	0.560988	0.576147	0.499472	0.518525	0.640615	0.616054	0.565382	0.642204	0.593156	0.493865	0.697995	0.564882	NC_005100.4	209523156	209641123	rna-NM_001108506.1	.	-	BestRefSeq	mRNA	.	ID=rna-NM_001108506.1;Parent=gene-Ebf3;Dbxref=GeneID:361668,Genbank:NM_001108506.1,RGD:1304956;Name=NM_001108506.1;gbkey=mRNA;gene=Ebf3;product=early B-cell factor 3;transcript_id=NM_001108506.1
NC_005100.4	209582930	209583078	139080	139084	14507	5	149	29.8	-15.1497	-2.91243	-0.0910244	0.538783	0.629807	0.0300417	hypo	0	0	0	NC_005100.4_209582930_209583078	0.619133	0.610633	0.630094	0.659369	0.560988	0.576147	0.499472	0.518525	0.640615	0.616054	0.565382	0.642204	0.593156	0.493865	0.697995	0.564882	NC_005100.4	209525837	209640651	rna-XM_008759997.2	.	-	Gnomon	mRNA	.	ID=rna-XM_008759997.2;Parent=gene-Ebf3;Dbxref=GeneID:361668,Genbank:XM_008759997.2,RGD:1304956;Name=XM_008759997.2;gbkey=mRNA;gene=Ebf3;model_evidence=Supporting evidence includes similarity to: 3 ESTs%2C 2 Proteins%2C and 100%25 coverage of the annotated genomic feature by RNAseq alignments%2C including 2 samples with support for all annotated introns;product=early B-cell factor 3%2C transcript …
NC_005100.4	209582930	209583078	139080	139084	14507	5	149	29.8	-15.1497	-2.91243	-0.0910244	0.538783	0.629807	0.0300417	hypo	0	0	0	NC_005100.4_209582930_209583078	0.619133	0.610633	0.630094	0.659369	0.560988	0.576147	0.499472	0.518525	0.640615	0.616054	0.565382	0.642204	0.593156	0.493865	0.697995	0.564882	NC_005100.4	209525837	209641142	rna-XM_008759998.2	.	-	Gnomon	mRNA	.	ID=rna-XM_008759998.2;Parent=gene-Ebf3;Dbxref=GeneID:361668,Genbank:XM_008759998.2,RGD:1304956;Name=XM_008759998.2;gbkey=mRNA;gene=Ebf3;model_evidence=Supporting evidence includes similarity to: 4 ESTs%2C 4 Proteins%2C and 100%25 coverage of the annotated genomic feature by RNAseq alignments%2C including 2 samples with support for all annotated introns;product=early B-cell factor 3%2C transcript …
NC_005100.4	209582930	209583078	139080	139084	14507	5	149	29.8	-15.1497	-2.91243	-0.0910244	0.538783	0.629807	0.0300417	hypo	0	0	0	NC_005100.4_209582930_209583078	0.619133	0.610633	0.630094	0.659369	0.560988	0.576147	0.499472	0.518525	0.640615	0.616054	0.565382	0.642204	0.593156	0.493865	0.697995	0.564882	NC_005100.4	209525837	209641142	rna-XM_008759999.2	.	-	Gnomon	mRNA	.	ID=rna-XM_008759999.2;Parent=gene-Ebf3;Dbxref=GeneID:361668,Genbank:XM_008759999.2,RGD:1304956;Name=XM_008759999.2;gbkey=mRNA;gene=Ebf3;model_evidence=Supporting evidence includes similarity to: 4 ESTs%2C 1 Protein%2C and 100%25 coverage of the annotated genomic feature by RNAseq alignments%2C including 2 samples with support for all annotated introns;product=early B-cell factor 3%2C transcript v…
NC_005100.4	209582930	209583078	139080	139084	14507	5	149	29.8	-15.1497	-2.91243	-0.0910244	0.538783	0.629807	0.0300417	hypo	0	0	0	NC_005100.4_209582930_209583078	0.619133	0.610633	0.630094	0.659369	0.560988	0.576147	0.499472	0.518525	0.640615	0.616054	0.565382	0.642204	0.593156	0.493865	0.697995	0.564882	NC_005100.4	209525837	209641143	rna-XM_008760001.2	.	-	Gnomon	mRNA	.	ID=rna-XM_008760001.2;Parent=gene-Ebf3;Dbxref=GeneID:361668,Genbank:XM_008760001.2,RGD:1304956;Name=XM_008760001.2;gbkey=mRNA;gene=Ebf3;model_evidence=Supporting evidence includes similarity to: 4 ESTs%2C 1 Protein%2C and 100%25 coverage of the annotated genomic feature by RNAseq alignments%2C including 2 samples with support for all annotated introns;product=early B-cell factor 3%2C transcript v…
NC_005100.4	209582930	209583078	139080	139084	14507	5	149	29.8	-15.1497	-2.91243	-0.0910244	0.538783	0.629807	0.0300417	hypo	0	0	0	NC_005100.4_209582930_209583078	0.619133	0.610633	0.630094	0.659369	0.560988	0.576147	0.499472	0.518525	0.640615	0.616054	0.565382	0.642204	0.593156	0.493865	0.697995	0.564882	NC_005100.4	209525837	209641143	rna-XM_017589433.1	.	-	Gnomon	mRNA	.	ID=rna-XM_017589433.1;Parent=gene-Ebf3;Dbxref=GeneID:361668,Genbank:XM_017589433.1,RGD:1304956;Name=XM_017589433.1;gbkey=mRNA;gene=Ebf3;model_evidence=Supporting evidence includes similarity to: 4 ESTs%2C 1 Protein%2C and 100%25 coverage of the annotated genomic feature by RNAseq alignments%2C including 1 sample with support for all annotated introns;product=early B-cell factor 3%2C transcript va…
NC_005100.4	210740796	210740817	139724	139725	14570	2	22	11	5.69758	2.92575	0.0859943	0.545497	0.459502	0.0301823	hyper	0	0	0	NC_005100.4_210740796_210740817	0.475616	0.47846	0.403663	0.48027	0.535195	0.508997	0.553087	0.584708	0.53678	0.470394	0.502905	0.48865	0.490574	0.490188	0.599874	0.561448	NC_005100.4	206638765	215312532	aln42	.	+	RefSeq	match	.	ID=aln42;Target=NC_005100.4 206638766 215312532 +;gap_count=0;num_mismatch=0;pct_coverage=100;pct_identity_gap=100
NC_005100.4	214556048	214556260	143199	143205	14929	7	213	30.4286	-40.0441	-3.60621	-0.18471	0.368831	0.55354	0.0322886	hypo	0	0	0	NC_005100.4_214556048_214556260	0.629127	0.424641	0.607882	0.552512	0.372554	0.451273	0.393002	0.258494	0.570995	0.689882	0.590481	0.631629	0.352301	0.69481	0.718511	0.458532	NC_005100.4	206638765	215312532	aln42	.	+	RefSeq	match	.	ID=aln42;Target=NC_005100.4 206638766 215312532 +;gap_count=0;num_mismatch=0;pct_coverage=100;pct_identity_gap=100
NC_005100.4	214556048	214556260	143199	143205	14929	7	213	30.4286	-40.0441	-3.60621	-0.18471	0.368831	0.55354	0.0322886	hypo	0	0	0	NC_005100.4_214556048_214556260	0.629127	0.424641	0.607882	0.552512	0.372554	0.451273	0.393002	0.258494	0.570995	0.689882	0.590481	0.631629	0.352301	0.69481	0.718511	0.458532	NC_005100.4	214534216	214607497	gene-Ap2a2	.	+	BestRefSeq%2CGnomon	gene	.	ID=gene-Ap2a2;Dbxref=GeneID:81637,RGD:71015;Name=Ap2a2;description=adaptor-related protein complex 2%2C alpha 2 subunit;gbkey=Gene;gene=Ap2a2;gene_biotype=protein_coding
NC_005100.4	214556048	214556260	143199	143205	14929	7	213	30.4286	-40.0441	-3.60621	-0.18471	0.368831	0.55354	0.0322886	hypo	0	0	0	NC_005100.4_214556048_214556260	0.629127	0.424641	0.607882	0.552512	0.372554	0.451273	0.393002	0.258494	0.570995	0.689882	0.590481	0.631629	0.352301	0.69481	0.718511	0.458532	NC_005100.4	214534216	214607497	rna-XM_008760010.2	.	+	Gnomon	mRNA	.	ID=rna-XM_008760010.2;Parent=gene-Ap2a2;Dbxref=GeneID:81637,Genbank:XM_008760010.2,RGD:71015;Name=XM_008760010.2;gbkey=mRNA;gene=Ap2a2;model_evidence=Supporting evidence includes similarity to: 1 mRNA%2C 98 ESTs%2C 7 Proteins%2C and 100%25 coverage of the annotated genomic feature by RNAseq alignments%2C including 340 samples with support for all annotated introns;product=adaptor-related protein …
NC_005100.4	214556048	214556260	143199	143205	14929	7	213	30.4286	-40.0441	-3.60621	-0.18471	0.368831	0.55354	0.0322886	hypo	0	0	0	NC_005100.4_214556048_214556260	0.629127	0.424641	0.607882	0.552512	0.372554	0.451273	0.393002	0.258494	0.570995	0.689882	0.590481	0.631629	0.352301	0.69481	0.718511	0.458532	NC_005100.4	214534283	214606171	rna-NM_031008.2	.	+	BestRefSeq	mRNA	.	ID=rna-NM_031008.2;Parent=gene-Ap2a2;Dbxref=GeneID:81637,Genbank:NM_031008.2,RGD:71015;Name=NM_031008.2;gbkey=mRNA;gene=Ap2a2;product=adaptor-related protein complex 2%2C alpha 2 subunit;transcript_id=NM_031008.2
NC_005100.4	215674816	215674933	143970	143972	15016	3	118	39.3333	-9.55673	-3.01932	-0.0833023	0.869485	0.952787	0.0261528	hypo	0	0	0	NC_005100.4_215674816_215674933	0.912903	0.960125	0.959337	0.978783	0.894972	0.83226	0.876859	0.873849	0.901827	0.83638	0.837837	0.954371	0.867695	0.930397	0.911578	0.919253	NC_005100.4	215322532	222982849	aln43	.	+	RefSeq	match	.	ID=aln43;Target=NC_005100.4 215322533 222982849 +;gap_count=0;num_mismatch=0;pct_coverage=100;pct_identity_gap=100
NC_005100.4	215674816	215674933	143970	143972	15016	3	118	39.3333	-9.55673	-3.01932	-0.0833023	0.869485	0.952787	0.0261528	hypo	0	0	0	NC_005100.4_215674816_215674933	0.912903	0.960125	0.959337	0.978783	0.894972	0.83226	0.876859	0.873849	0.901827	0.83638	0.837837	0.954371	0.867695	0.930397	0.911578	0.919253	NC_005100.4	215666627	215683628	gene-Tnnt3	.	+	BestRefSeq%2CGnomon	gene	.	ID=gene-Tnnt3;Dbxref=GeneID:24838,RGD:3883;Name=Tnnt3;description=troponin T3%2C fast skeletal type;gbkey=Gene;gene=Tnnt3;gene_biotype=protein_coding;gene_synonym=Tnt
NC_005100.4	215674816	215674933	143970	143972	15016	3	118	39.3333	-9.55673	-3.01932	-0.0833023	0.869485	0.952787	0.0261528	hypo	0	0	0	NC_005100.4_215674816_215674933	0.912903	0.960125	0.959337	0.978783	0.894972	0.83226	0.876859	0.873849	0.901827	0.83638	0.837837	0.954371	0.867695	0.930397	0.911578	0.919253	NC_005100.4	215666627	215683628	rna-NM_001270664.1	.	+	BestRefSeq	mRNA	.	ID=rna-NM_001270664.1;Parent=gene-Tnnt3;Dbxref=GeneID:24838,Genbank:NM_001270664.1,RGD:3883;Name=NM_001270664.1;gbkey=mRNA;gene=Tnnt3;product=troponin T3%2C fast skeletal type%2C transcript variant 11;transcript_id=NM_001270664.1
NC_005100.4	215674816	215674933	143970	143972	15016	3	118	39.3333	-9.55673	-3.01932	-0.0833023	0.869485	0.952787	0.0261528	hypo	0	0	0	NC_005100.4_215674816_215674933	0.912903	0.960125	0.959337	0.978783	0.894972	0.83226	0.876859	0.873849	0.901827	0.83638	0.837837	0.954371	0.867695	0.930397	0.911578	0.919253	NC_005100.4	215666627	215683628	rna-NM_001270665.1	.	+	BestRefSeq	mRNA	.	ID=rna-NM_001270665.1;Parent=gene-Tnnt3;Dbxref=GeneID:24838,Genbank:NM_001270665.1,RGD:3883;Name=NM_001270665.1;gbkey=mRNA;gene=Tnnt3;product=troponin T3%2C fast skeletal type%2C transcript variant 1;transcript_id=NM_001270665.1
NC_005100.4	215674816	215674933	143970	143972	15016	3	118	39.3333	-9.55673	-3.01932	-0.0833023	0.869485	0.952787	0.0261528	hypo	0	0	0	NC_005100.4_215674816_215674933	0.912903	0.960125	0.959337	0.978783	0.894972	0.83226	0.876859	0.873849	0.901827	0.83638	0.837837	0.954371	0.867695	0.930397	0.911578	0.919253	NC_005100.4	215666627	215683628	rna-NM_001270666.1	.	+	BestRefSeq	mRNA	.	ID=rna-NM_001270666.1;Parent=gene-Tnnt3;Dbxref=GeneID:24838,Genbank:NM_001270666.1,RGD:3883;Name=NM_001270666.1;gbkey=mRNA;gene=Tnnt3;product=troponin T3%2C fast skeletal type%2C transcript variant 2;transcript_id=NM_001270666.1
NC_005100.4	215674816	215674933	143970	143972	15016	3	118	39.3333	-9.55673	-3.01932	-0.0833023	0.869485	0.952787	0.0261528	hypo	0	0	0	NC_005100.4_215674816_215674933	0.912903	0.960125	0.959337	0.978783	0.894972	0.83226	0.876859	0.873849	0.901827	0.83638	0.837837	0.954371	0.867695	0.930397	0.911578	0.919253	NC_005100.4	215666627	215683628	rna-NM_001270668.1	.	+	BestRefSeq	mRNA	.	ID=rna-NM_001270668.1;Parent=gene-Tnnt3;Dbxref=GeneID:24838,Genbank:NM_001270668.1,RGD:3883;Name=NM_001270668.1;gbkey=mRNA;gene=Tnnt3;product=troponin T3%2C fast skeletal type%2C transcript variant 3;transcript_id=NM_001270668.1
NC_005100.4	215674816	215674933	143970	143972	15016	3	118	39.3333	-9.55673	-3.01932	-0.0833023	0.869485	0.952787	0.0261528	hypo	0	0	0	NC_005100.4_215674816_215674933	0.912903	0.960125	0.959337	0.978783	0.894972	0.83226	0.876859	0.873849	0.901827	0.83638	0.837837	0.954371	0.867695	0.930397	0.911578	0.919253	NC_005100.4	215666627	215683628	rna-NM_001270670.1	.	+	BestRefSeq	mRNA	.	ID=rna-NM_001270670.1;Parent=gene-Tnnt3;Dbxref=GeneID:24838,Genbank:NM_001270670.1,RGD:3883;Name=NM_001270670.1;gbkey=mRNA;gene=Tnnt3;product=troponin T3%2C fast skeletal type%2C transcript variant 4;transcript_id=NM_001270670.1
NC_005100.4	215674816	215674933	143970	143972	15016	3	118	39.3333	-9.55673	-3.01932	-0.0833023	0.869485	0.952787	0.0261528	hypo	0	0	0	NC_005100.4_215674816_215674933	0.912903	0.960125	0.959337	0.978783	0.894972	0.83226	0.876859	0.873849	0.901827	0.83638	0.837837	0.954371	0.867695	0.930397	0.911578	0.919253	NC_005100.4	215666627	215683628	rna-NM_001270671.1	.	+	BestRefSeq	mRNA	.	ID=rna-NM_001270671.1;Parent=gene-Tnnt3;Dbxref=GeneID:24838,Genbank:NM_001270671.1,RGD:3883;Name=NM_001270671.1;gbkey=mRNA;gene=Tnnt3;product=troponin T3%2C fast skeletal type%2C transcript variant 5;transcript_id=NM_001270671.1
NC_005100.4	215674816	215674933	143970	143972	15016	3	118	39.3333	-9.55673	-3.01932	-0.0833023	0.869485	0.952787	0.0261528	hypo	0	0	0	NC_005100.4_215674816_215674933	0.912903	0.960125	0.959337	0.978783	0.894972	0.83226	0.876859	0.873849	0.901827	0.83638	0.837837	0.954371	0.867695	0.930397	0.911578	0.919253	NC_005100.4	215666627	215683628	rna-NM_001270672.1	.	+	BestRefSeq	mRNA	.	ID=rna-NM_001270672.1;Parent=gene-Tnnt3;Dbxref=GeneID:24838,Genbank:NM_001270672.1,RGD:3883;Name=NM_001270672.1;gbkey=mRNA;gene=Tnnt3;product=troponin T3%2C fast skeletal type%2C transcript variant 6;transcript_id=NM_001270672.1
NC_005100.4	215674816	215674933	143970	143972	15016	3	118	39.3333	-9.55673	-3.01932	-0.0833023	0.869485	0.952787	0.0261528	hypo	0	0	0	NC_005100.4_215674816_215674933	0.912903	0.960125	0.959337	0.978783	0.894972	0.83226	0.876859	0.873849	0.901827	0.83638	0.837837	0.954371	0.867695	0.930397	0.911578	0.919253	NC_005100.4	215666627	215683628	rna-NM_001270673.1	.	+	BestRefSeq	mRNA	.	ID=rna-NM_001270673.1;Parent=gene-Tnnt3;Dbxref=GeneID:24838,Genbank:NM_001270673.1,RGD:3883;Name=NM_001270673.1;gbkey=mRNA;gene=Tnnt3;product=troponin T3%2C fast skeletal type%2C transcript variant 7;transcript_id=NM_001270673.1
NC_005100.4	215674816	215674933	143970	143972	15016	3	118	39.3333	-9.55673	-3.01932	-0.0833023	0.869485	0.952787	0.0261528	hypo	0	0	0	NC_005100.4_215674816_215674933	0.912903	0.960125	0.959337	0.978783	0.894972	0.83226	0.876859	0.873849	0.901827	0.83638	0.837837	0.954371	0.867695	0.930397	0.911578	0.919253	NC_005100.4	215666627	215683628	rna-NM_001270675.1	.	+	BestRefSeq	mRNA	.	ID=rna-NM_001270675.1;Parent=gene-Tnnt3;Dbxref=GeneID:24838,Genbank:NM_001270675.1,RGD:3883;Name=NM_001270675.1;gbkey=mRNA;gene=Tnnt3;product=troponin T3%2C fast skeletal type%2C transcript variant 9;transcript_id=NM_001270675.1
NC_005100.4	215674816	215674933	143970	143972	15016	3	118	39.3333	-9.55673	-3.01932	-0.0833023	0.869485	0.952787	0.0261528	hypo	0	0	0	NC_005100.4_215674816_215674933	0.912903	0.960125	0.959337	0.978783	0.894972	0.83226	0.876859	0.873849	0.901827	0.83638	0.837837	0.954371	0.867695	0.930397	0.911578	0.919253	NC_005100.4	215666627	215683628	rna-NM_001270676.1	.	+	BestRefSeq	mRNA	.	ID=rna-NM_001270676.1;Parent=gene-Tnnt3;Dbxref=GeneID:24838,Genbank:NM_001270676.1,RGD:3883;Name=NM_001270676.1;gbkey=mRNA;gene=Tnnt3;product=troponin T3%2C fast skeletal type%2C transcript variant 10;transcript_id=NM_001270676.1
NC_005100.4	215674816	215674933	143970	143972	15016	3	118	39.3333	-9.55673	-3.01932	-0.0833023	0.869485	0.952787	0.0261528	hypo	0	0	0	NC_005100.4_215674816_215674933	0.912903	0.960125	0.959337	0.978783	0.894972	0.83226	0.876859	0.873849	0.901827	0.83638	0.837837	0.954371	0.867695	0.930397	0.911578	0.919253	NC_005100.4	215666627	215683628	rna-NM_001270677.1	.	+	BestRefSeq	mRNA	.	ID=rna-NM_001270677.1;Parent=gene-Tnnt3;Dbxref=GeneID:24838,Genbank:NM_001270677.1,RGD:3883;Name=NM_001270677.1;gbkey=mRNA;gene=Tnnt3;product=troponin T3%2C fast skeletal type%2C transcript variant 12;transcript_id=NM_001270677.1
NC_005100.4	215674816	215674933	143970	143972	15016	3	118	39.3333	-9.55673	-3.01932	-0.0833023	0.869485	0.952787	0.0261528	hypo	0	0	0	NC_005100.4_215674816_215674933	0.912903	0.960125	0.959337	0.978783	0.894972	0.83226	0.876859	0.873849	0.901827	0.83638	0.837837	0.954371	0.867695	0.930397	0.911578	0.919253	NC_005100.4	215666627	215683628	rna-NM_001270678.1	.	+	BestRefSeq	mRNA	.	ID=rna-NM_001270678.1;Parent=gene-Tnnt3;Dbxref=GeneID:24838,Genbank:NM_001270678.1,RGD:3883;Name=NM_001270678.1;gbkey=mRNA;gene=Tnnt3;product=troponin T3%2C fast skeletal type%2C transcript variant 13;transcript_id=NM_001270678.1
NC_005100.4	215674816	215674933	143970	143972	15016	3	118	39.3333	-9.55673	-3.01932	-0.0833023	0.869485	0.952787	0.0261528	hypo	0	0	0	NC_005100.4_215674816_215674933	0.912903	0.960125	0.959337	0.978783	0.894972	0.83226	0.876859	0.873849	0.901827	0.83638	0.837837	0.954371	0.867695	0.930397	0.911578	0.919253	NC_005100.4	215666627	215683628	rna-NM_031532.2	.	+	BestRefSeq	mRNA	.	ID=rna-NM_031532.2;Parent=gene-Tnnt3;Dbxref=GeneID:24838,Genbank:NM_031532.2,RGD:3883;Name=NM_031532.2;gbkey=mRNA;gene=Tnnt3;product=troponin T3%2C fast skeletal type%2C transcript variant 8;transcript_id=NM_031532.2
NC_005100.4	215674816	215674933	143970	143972	15016	3	118	39.3333	-9.55673	-3.01932	-0.0833023	0.869485	0.952787	0.0261528	hypo	0	0	0	NC_005100.4_215674816_215674933	0.912903	0.960125	0.959337	0.978783	0.894972	0.83226	0.876859	0.873849	0.901827	0.83638	0.837837	0.954371	0.867695	0.930397	0.911578	0.919253	NC_005100.4	215666641	215683623	rna-XM_006230681.3	.	+	Gnomon	mRNA	.	ID=rna-XM_006230681.3;Parent=gene-Tnnt3;Dbxref=GeneID:24838,Genbank:XM_006230681.3,RGD:3883;Name=XM_006230681.3;gbkey=mRNA;gene=Tnnt3;model_evidence=Supporting evidence includes similarity to: 3 mRNAs%2C 28 ESTs%2C 25 Proteins%2C and 100%25 coverage of the annotated genomic feature by RNAseq alignments%2C including 39 samples with support for all annotated introns;product=troponin T3%2C fast skel…
NC_005100.4	215674816	215674933	143970	143972	15016	3	118	39.3333	-9.55673	-3.01932	-0.0833023	0.869485	0.952787	0.0261528	hypo	0	0	0	NC_005100.4_215674816_215674933	0.912903	0.960125	0.959337	0.978783	0.894972	0.83226	0.876859	0.873849	0.901827	0.83638	0.837837	0.954371	0.867695	0.930397	0.911578	0.919253	NC_005100.4	215666641	215683623	rna-XM_006230683.3	.	+	Gnomon	mRNA	.	ID=rna-XM_006230683.3;Parent=gene-Tnnt3;Dbxref=GeneID:24838,Genbank:XM_006230683.3,RGD:3883;Name=XM_006230683.3;gbkey=mRNA;gene=Tnnt3;model_evidence=Supporting evidence includes similarity to: 3 mRNAs%2C 28 ESTs%2C 25 Proteins%2C and 100%25 coverage of the annotated genomic feature by RNAseq alignments%2C including 50 samples with support for all annotated introns;product=troponin T3%2C fast skel…
NC_005100.4	215674816	215674933	143970	143972	15016	3	118	39.3333	-9.55673	-3.01932	-0.0833023	0.869485	0.952787	0.0261528	hypo	0	0	0	NC_005100.4_215674816_215674933	0.912903	0.960125	0.959337	0.978783	0.894972	0.83226	0.876859	0.873849	0.901827	0.83638	0.837837	0.954371	0.867695	0.930397	0.911578	0.919253	NC_005100.4	215666641	215683623	rna-XM_006230685.3	.	+	Gnomon	mRNA	.	ID=rna-XM_006230685.3;Parent=gene-Tnnt3;Dbxref=GeneID:24838,Genbank:XM_006230685.3,RGD:3883;Name=XM_006230685.3;gbkey=mRNA;gene=Tnnt3;model_evidence=Supporting evidence includes similarity to: 3 mRNAs%2C 25 ESTs%2C 26 Proteins%2C and 100%25 coverage of the annotated genomic feature by RNAseq alignments%2C including 40 samples with support for all annotated introns;product=troponin T3%2C fast skel…
NC_005100.4	215674816	215674933	143970	143972	15016	3	118	39.3333	-9.55673	-3.01932	-0.0833023	0.869485	0.952787	0.0261528	hypo	0	0	0	NC_005100.4_215674816_215674933	0.912903	0.960125	0.959337	0.978783	0.894972	0.83226	0.876859	0.873849	0.901827	0.83638	0.837837	0.954371	0.867695	0.930397	0.911578	0.919253	NC_005100.4	215666641	215683623	rna-XM_006230686.3	.	+	Gnomon	mRNA	.	ID=rna-XM_006230686.3;Parent=gene-Tnnt3;Dbxref=GeneID:24838,Genbank:XM_006230686.3,RGD:3883;Name=XM_006230686.3;gbkey=mRNA;gene=Tnnt3;model_evidence=Supporting evidence includes similarity to: 5 mRNAs%2C 20 ESTs%2C 24 Proteins%2C and 100%25 coverage of the annotated genomic feature by RNAseq alignments%2C including 39 samples with support for all annotated introns;product=troponin T3%2C fast skel…
NC_005100.4	215674816	215674933	143970	143972	15016	3	118	39.3333	-9.55673	-3.01932	-0.0833023	0.869485	0.952787	0.0261528	hypo	0	0	0	NC_005100.4_215674816_215674933	0.912903	0.960125	0.959337	0.978783	0.894972	0.83226	0.876859	0.873849	0.901827	0.83638	0.837837	0.954371	0.867695	0.930397	0.911578	0.919253	NC_005100.4	215666641	215683623	rna-XM_008760080.2	.	+	Gnomon	mRNA	.	ID=rna-XM_008760080.2;Parent=gene-Tnnt3;Dbxref=GeneID:24838,Genbank:XM_008760080.2,RGD:3883;Name=XM_008760080.2;gbkey=mRNA;gene=Tnnt3;model_evidence=Supporting evidence includes similarity to: 3 mRNAs%2C 29 ESTs%2C 27 Proteins%2C and 100%25 coverage of the annotated genomic feature by RNAseq alignments%2C including 20 samples with support for all annotated introns;product=troponin T3%2C fast skel…
NC_005100.4	215674816	215674933	143970	143972	15016	3	118	39.3333	-9.55673	-3.01932	-0.0833023	0.869485	0.952787	0.0261528	hypo	0	0	0	NC_005100.4_215674816_215674933	0.912903	0.960125	0.959337	0.978783	0.894972	0.83226	0.876859	0.873849	0.901827	0.83638	0.837837	0.954371	0.867695	0.930397	0.911578	0.919253	NC_005100.4	215666641	215683623	rna-XM_008760081.2	.	+	Gnomon	mRNA	.	ID=rna-XM_008760081.2;Parent=gene-Tnnt3;Dbxref=GeneID:24838,Genbank:XM_008760081.2,RGD:3883;Name=XM_008760081.2;gbkey=mRNA;gene=Tnnt3;model_evidence=Supporting evidence includes similarity to: 5 mRNAs%2C 24 ESTs%2C 25 Proteins%2C and 100%25 coverage of the annotated genomic feature by RNAseq alignments%2C including 20 samples with support for all annotated introns;product=troponin T3%2C fast skel…
NC_005100.4	215674816	215674933	143970	143972	15016	3	118	39.3333	-9.55673	-3.01932	-0.0833023	0.869485	0.952787	0.0261528	hypo	0	0	0	NC_005100.4_215674816_215674933	0.912903	0.960125	0.959337	0.978783	0.894972	0.83226	0.876859	0.873849	0.901827	0.83638	0.837837	0.954371	0.867695	0.930397	0.911578	0.919253	NC_005100.4	215666641	215683623	rna-XM_008760082.2	.	+	Gnomon	mRNA	.	ID=rna-XM_008760082.2;Parent=gene-Tnnt3;Dbxref=GeneID:24838,Genbank:XM_008760082.2,RGD:3883;Name=XM_008760082.2;gbkey=mRNA;gene=Tnnt3;model_evidence=Supporting evidence includes similarity to: 3 mRNAs%2C 29 ESTs%2C 25 Proteins%2C and 100%25 coverage of the annotated genomic feature by RNAseq alignments%2C including 38 samples with support for all annotated introns;product=troponin T3%2C fast skel…
NC_005100.4	215674816	215674933	143970	143972	15016	3	118	39.3333	-9.55673	-3.01932	-0.0833023	0.869485	0.952787	0.0261528	hypo	0	0	0	NC_005100.4_215674816_215674933	0.912903	0.960125	0.959337	0.978783	0.894972	0.83226	0.876859	0.873849	0.901827	0.83638	0.837837	0.954371	0.867695	0.930397	0.911578	0.919253	NC_005100.4	215666641	215683623	rna-XM_008760083.2	.	+	Gnomon	mRNA	.	ID=rna-XM_008760083.2;Parent=gene-Tnnt3;Dbxref=GeneID:24838,Genbank:XM_008760083.2,RGD:3883;Name=XM_008760083.2;gbkey=mRNA;gene=Tnnt3;model_evidence=Supporting evidence includes similarity to: 3 mRNAs%2C 26 ESTs%2C 25 Proteins%2C and 100%25 coverage of the annotated genomic feature by RNAseq alignments%2C including 20 samples with support for all annotated introns;product=troponin T3%2C fast skel…
NC_005100.4	215674816	215674933	143970	143972	15016	3	118	39.3333	-9.55673	-3.01932	-0.0833023	0.869485	0.952787	0.0261528	hypo	0	0	0	NC_005100.4_215674816_215674933	0.912903	0.960125	0.959337	0.978783	0.894972	0.83226	0.876859	0.873849	0.901827	0.83638	0.837837	0.954371	0.867695	0.930397	0.911578	0.919253	NC_005100.4	215666641	215683623	rna-XM_008760084.2	.	+	Gnomon	mRNA	.	ID=rna-XM_008760084.2;Parent=gene-Tnnt3;Dbxref=GeneID:24838,Genbank:XM_008760084.2,RGD:3883;Name=XM_008760084.2;gbkey=mRNA;gene=Tnnt3;model_evidence=Supporting evidence includes similarity to: 3 mRNAs%2C 29 ESTs%2C 25 Proteins%2C and 100%25 coverage of the annotated genomic feature by RNAseq alignments%2C including 20 samples with support for all annotated introns;product=troponin T3%2C fast skel…
NC_005100.4	215674816	215674933	143970	143972	15016	3	118	39.3333	-9.55673	-3.01932	-0.0833023	0.869485	0.952787	0.0261528	hypo	0	0	0	NC_005100.4_215674816_215674933	0.912903	0.960125	0.959337	0.978783	0.894972	0.83226	0.876859	0.873849	0.901827	0.83638	0.837837	0.954371	0.867695	0.930397	0.911578	0.919253	NC_005100.4	215666641	215683623	rna-XM_008760085.2	.	+	Gnomon	mRNA	.	ID=rna-XM_008760085.2;Parent=gene-Tnnt3;Dbxref=GeneID:24838,Genbank:XM_008760085.2,RGD:3883;Name=XM_008760085.2;gbkey=mRNA;gene=Tnnt3;model_evidence=Supporting evidence includes similarity to: 3 mRNAs%2C 30 ESTs%2C 27 Proteins%2C and 100%25 coverage of the annotated genomic feature by RNAseq alignments%2C including 51 samples with support for all annotated introns;product=troponin T3%2C fast skel…
NC_005100.4	215674816	215674933	143970	143972	15016	3	118	39.3333	-9.55673	-3.01932	-0.0833023	0.869485	0.952787	0.0261528	hypo	0	0	0	NC_005100.4_215674816_215674933	0.912903	0.960125	0.959337	0.978783	0.894972	0.83226	0.876859	0.873849	0.901827	0.83638	0.837837	0.954371	0.867695	0.930397	0.911578	0.919253	NC_005100.4	215666641	215683623	rna-XM_008760086.2	.	+	Gnomon	mRNA	.	ID=rna-XM_008760086.2;Parent=gene-Tnnt3;Dbxref=GeneID:24838,Genbank:XM_008760086.2,RGD:3883;Name=XM_008760086.2;gbkey=mRNA;gene=Tnnt3;model_evidence=Supporting evidence includes similarity to: 3 mRNAs%2C 26 ESTs%2C 25 Proteins%2C and 100%25 coverage of the annotated genomic feature by RNAseq alignments%2C including 38 samples with support for all annotated introns;product=troponin T3%2C fast skel…
NC_005100.4	215674816	215674933	143970	143972	15016	3	118	39.3333	-9.55673	-3.01932	-0.0833023	0.869485	0.952787	0.0261528	hypo	0	0	0	NC_005100.4_215674816_215674933	0.912903	0.960125	0.959337	0.978783	0.894972	0.83226	0.876859	0.873849	0.901827	0.83638	0.837837	0.954371	0.867695	0.930397	0.911578	0.919253	NC_005100.4	215666641	215683623	rna-XM_017588788.1	.	+	Gnomon	mRNA	.	ID=rna-XM_017588788.1;Parent=gene-Tnnt3;Dbxref=GeneID:24838,Genbank:XM_017588788.1,RGD:3883;Name=XM_017588788.1;gbkey=mRNA;gene=Tnnt3;model_evidence=Supporting evidence includes similarity to: 3 mRNAs%2C 31 ESTs%2C 27 Proteins%2C and 100%25 coverage of the annotated genomic feature by RNAseq alignments%2C including 19 samples with support for all annotated introns;product=troponin T3%2C fast skel…
NC_005100.4	215674816	215674933	143970	143972	15016	3	118	39.3333	-9.55673	-3.01932	-0.0833023	0.869485	0.952787	0.0261528	hypo	0	0	0	NC_005100.4_215674816_215674933	0.912903	0.960125	0.959337	0.978783	0.894972	0.83226	0.876859	0.873849	0.901827	0.83638	0.837837	0.954371	0.867695	0.930397	0.911578	0.919253	NC_005100.4	215666641	215683623	rna-XM_017588789.1	.	+	Gnomon	mRNA	.	ID=rna-XM_017588789.1;Parent=gene-Tnnt3;Dbxref=GeneID:24838,Genbank:XM_017588789.1,RGD:3883;Name=XM_017588789.1;gbkey=mRNA;gene=Tnnt3;model_evidence=Supporting evidence includes similarity to: 3 mRNAs%2C 26 ESTs%2C 26 Proteins%2C and 100%25 coverage of the annotated genomic feature by RNAseq alignments%2C including 16 samples with support for all annotated introns;product=troponin T3%2C fast skel…
NC_005100.4	215674816	215674933	143970	143972	15016	3	118	39.3333	-9.55673	-3.01932	-0.0833023	0.869485	0.952787	0.0261528	hypo	0	0	0	NC_005100.4_215674816_215674933	0.912903	0.960125	0.959337	0.978783	0.894972	0.83226	0.876859	0.873849	0.901827	0.83638	0.837837	0.954371	0.867695	0.930397	0.911578	0.919253	NC_005100.4	215666641	215683623	rna-XM_017588790.1	.	+	Gnomon	mRNA	.	ID=rna-XM_017588790.1;Parent=gene-Tnnt3;Dbxref=GeneID:24838,Genbank:XM_017588790.1,RGD:3883;Name=XM_017588790.1;gbkey=mRNA;gene=Tnnt3;model_evidence=Supporting evidence includes similarity to: 3 mRNAs%2C 26 ESTs%2C 25 Proteins%2C and 100%25 coverage of the annotated genomic feature by RNAseq alignments%2C including 33 samples with support for all annotated introns;product=troponin T3%2C fast skel…
NC_005100.4	215674816	215674933	143970	143972	15016	3	118	39.3333	-9.55673	-3.01932	-0.0833023	0.869485	0.952787	0.0261528	hypo	0	0	0	NC_005100.4_215674816_215674933	0.912903	0.960125	0.959337	0.978783	0.894972	0.83226	0.876859	0.873849	0.901827	0.83638	0.837837	0.954371	0.867695	0.930397	0.911578	0.919253	NC_005100.4	215666641	215683623	rna-XM_017588791.1	.	+	Gnomon	mRNA	.	ID=rna-XM_017588791.1;Parent=gene-Tnnt3;Dbxref=GeneID:24838,Genbank:XM_017588791.1,RGD:3883;Name=XM_017588791.1;gbkey=mRNA;gene=Tnnt3;model_evidence=Supporting evidence includes similarity to: 3 mRNAs%2C 26 ESTs%2C 25 Proteins%2C and 100%25 coverage of the annotated genomic feature by RNAseq alignments%2C including 19 samples with support for all annotated introns;product=troponin T3%2C fast skel…
NC_005100.4	215674816	215674933	143970	143972	15016	3	118	39.3333	-9.55673	-3.01932	-0.0833023	0.869485	0.952787	0.0261528	hypo	0	0	0	NC_005100.4_215674816_215674933	0.912903	0.960125	0.959337	0.978783	0.894972	0.83226	0.876859	0.873849	0.901827	0.83638	0.837837	0.954371	0.867695	0.930397	0.911578	0.919253	NC_005100.4	215666641	215683623	rna-XM_017588792.1	.	+	Gnomon	mRNA	.	ID=rna-XM_017588792.1;Parent=gene-Tnnt3;Dbxref=GeneID:24838,Genbank:XM_017588792.1,RGD:3883;Name=XM_017588792.1;gbkey=mRNA;gene=Tnnt3;model_evidence=Supporting evidence includes similarity to: 3 mRNAs%2C 28 ESTs%2C 25 Proteins%2C and 100%25 coverage of the annotated genomic feature by RNAseq alignments%2C including 45 samples with support for all annotated introns;product=troponin T3%2C fast skel…
NC_005100.4	215674816	215674933	143970	143972	15016	3	118	39.3333	-9.55673	-3.01932	-0.0833023	0.869485	0.952787	0.0261528	hypo	0	0	0	NC_005100.4_215674816_215674933	0.912903	0.960125	0.959337	0.978783	0.894972	0.83226	0.876859	0.873849	0.901827	0.83638	0.837837	0.954371	0.867695	0.930397	0.911578	0.919253	NC_005100.4	215666641	215683623	rna-XM_017588793.1	.	+	Gnomon	mRNA	.	ID=rna-XM_017588793.1;Parent=gene-Tnnt3;Dbxref=GeneID:24838,Genbank:XM_017588793.1,RGD:3883;Name=XM_017588793.1;gbkey=mRNA;gene=Tnnt3;model_evidence=Supporting evidence includes similarity to: 3 mRNAs%2C 25 ESTs%2C 25 Proteins%2C and 100%25 coverage of the annotated genomic feature by RNAseq alignments%2C including 37 samples with support for all annotated introns;product=troponin T3%2C fast skel…
NC_005100.4	215674816	215674933	143970	143972	15016	3	118	39.3333	-9.55673	-3.01932	-0.0833023	0.869485	0.952787	0.0261528	hypo	0	0	0	NC_005100.4_215674816_215674933	0.912903	0.960125	0.959337	0.978783	0.894972	0.83226	0.876859	0.873849	0.901827	0.83638	0.837837	0.954371	0.867695	0.930397	0.911578	0.919253	NC_005100.4	215666641	215683623	rna-XM_017588794.1	.	+	Gnomon	mRNA	.	ID=rna-XM_017588794.1;Parent=gene-Tnnt3;Dbxref=GeneID:24838,Genbank:XM_017588794.1,RGD:3883;Name=XM_017588794.1;gbkey=mRNA;gene=Tnnt3;model_evidence=Supporting evidence includes similarity to: 3 mRNAs%2C 25 ESTs%2C 25 Proteins%2C and 100%25 coverage of the annotated genomic feature by RNAseq alignments%2C including 36 samples with support for all annotated introns;product=troponin T3%2C fast skel…
NC_005100.4	219347709	219347709	147838	147838	15409	1	1	1	-3.929	-3.929	-0.119688	0.465119	0.584807	0.0304627	hypo	0	0	0	NC_005100.4_219347709_219347709	0.640833	0.548826	0.612977	0.536593	0.453404	0.498353	0.510729	0.397992	0.413398	0.424596	0.523972	0.472589	0.482254	0.574296	0.5193	0.603328	NC_005100.4	215322532	222982849	aln43	.	+	RefSeq	match	.	ID=aln43;Target=NC_005100.4 215322533 222982849 +;gap_count=0;num_mismatch=0;pct_coverage=100;pct_identity_gap=100
NC_005100.4	219347709	219347709	147838	147838	15409	1	1	1	-3.929	-3.929	-0.119688	0.465119	0.584807	0.0304627	hypo	0	0	0	NC_005100.4_219347709_219347709	0.640833	0.548826	0.612977	0.536593	0.453404	0.498353	0.510729	0.397992	0.413398	0.424596	0.523972	0.472589	0.482254	0.574296	0.5193	0.603328	NC_005100.4	219345637	219347709	gene-Cdk2ap2	.	+	BestRefSeq%2CGnomon	gene	.	ID=gene-Cdk2ap2;Dbxref=GeneID:688405,RGD:1588883;Name=Cdk2ap2;description=cyclin-dependent kinase 2 associated protein 2;gbkey=Gene;gene=Cdk2ap2;gene_biotype=protein_coding
NC_005100.4	219347709	219347709	147838	147838	15409	1	1	1	-3.929	-3.929	-0.119688	0.465119	0.584807	0.0304627	hypo	0	0	0	NC_005100.4_219347709_219347709	0.640833	0.548826	0.612977	0.536593	0.453404	0.498353	0.510729	0.397992	0.413398	0.424596	0.523972	0.472589	0.482254	0.574296	0.5193	0.603328	NC_005100.4	219346040	219347709	rna-NM_001109498.1	.	+	BestRefSeq	mRNA	.	ID=rna-NM_001109498.1;Parent=gene-Cdk2ap2;Dbxref=GeneID:688405,Genbank:NM_001109498.1,RGD:1588883;Name=NM_001109498.1;gbkey=mRNA;gene=Cdk2ap2;product=cyclin-dependent kinase 2 associated protein 2;transcript_id=NM_001109498.1
NC_005100.4	219347709	219347709	147838	147838	15409	1	1	1	-3.929	-3.929	-0.119688	0.465119	0.584807	0.0304627	hypo	0	0	0	NC_005100.4_219347709_219347709	0.640833	0.548826	0.612977	0.536593	0.453404	0.498353	0.510729	0.397992	0.413398	0.424596	0.523972	0.472589	0.482254	0.574296	0.5193	0.603328	NC_005100.4	219347194	219347709	exon-NM_001109498.1-4	.	+	BestRefSeq	exon	.	ID=exon-NM_001109498.1-4;Parent=rna-NM_001109498.1;Dbxref=GeneID:688405,Genbank:NM_001109498.1,RGD:1588883;gbkey=mRNA;gene=Cdk2ap2;product=cyclin-dependent kinase 2 associated protein 2;transcript_id=NM_001109498.1
NC_005100.4	220677262	220677365	150100	150120	15624	21	104	4.95238	60.5064	2.95912	0.0793658	0.680736	0.601371	0.0275439	hyper	0	0	0	NC_005100.4_220677262_220677365	0.602237	0.586934	0.625993	0.590318	0.626718	0.753818	0.681502	0.660908	0.688641	0.693568	0.717673	0.593039	0.607102	0.599819	0.651657	0.596792	NC_005100.4	215322532	222982849	aln43	.	+	RefSeq	match	.	ID=aln43;Target=NC_005100.4 215322533 222982849 +;gap_count=0;num_mismatch=0;pct_coverage=100;pct_identity_gap=100
NC_005100.4	220677262	220677365	150100	150120	15624	21	104	4.95238	60.5064	2.95912	0.0793658	0.680736	0.601371	0.0275439	hyper	0	0	0	NC_005100.4_220677262_220677365	0.602237	0.586934	0.625993	0.590318	0.626718	0.753818	0.681502	0.660908	0.688641	0.693568	0.717673	0.593039	0.607102	0.599819	0.651657	0.596792	NC_005100.4	220668543	220678300	gene-Gal3st3	.	+	BestRefSeq	gene	.	ID=gene-Gal3st3;Dbxref=GeneID:499302,RGD:1564991;Name=Gal3st3;description=galactose-3-O-sulfotransferase 3;gbkey=Gene;gene=Gal3st3;gene_biotype=protein_coding
NC_005100.4	220677262	220677365	150100	150120	15624	21	104	4.95238	60.5064	2.95912	0.0793658	0.680736	0.601371	0.0275439	hyper	0	0	0	NC_005100.4_220677262_220677365	0.602237	0.586934	0.625993	0.590318	0.626718	0.753818	0.681502	0.660908	0.688641	0.693568	0.717673	0.593039	0.607102	0.599819	0.651657	0.596792	NC_005100.4	220668543	220678300	rna-NM_001024290.1	.	+	BestRefSeq	mRNA	.	ID=rna-NM_001024290.1;Parent=gene-Gal3st3;Dbxref=GeneID:499302,Genbank:NM_001024290.1,RGD:1564991;Name=NM_001024290.1;exception=annotated by transcript or proteomic data;gbkey=mRNA;gene=Gal3st3;inference=similar to RNA sequence%2C mRNA (same species):RefSeq:NM_001024290.1;product=galactose-3-O-sulfotransferase 3;transcript_id=NM_001024290.1
NC_005100.4	220677262	220677365	150100	150120	15624	21	104	4.95238	60.5064	2.95912	0.0793658	0.680736	0.601371	0.0275439	hyper	0	0	0	NC_005100.4_220677262_220677365	0.602237	0.586934	0.625993	0.590318	0.626718	0.753818	0.681502	0.660908	0.688641	0.693568	0.717673	0.593039	0.607102	0.599819	0.651657	0.596792	NC_005100.4	220676502	220677676	cds-NP_001019461.1	.	+	BestRefSeq	CDS	1	ID=cds-NP_001019461.1;Parent=rna-NM_001024290.1;Dbxref=GeneID:499302,Genbank:NP_001019461.1,RGD:1564991;Name=NP_001019461.1;gbkey=CDS;gene=Gal3st3;product=galactose-3-O-sulfotransferase 3;protein_id=NP_001019461.1
NC_005100.4	220677262	220677365	150100	150120	15624	21	104	4.95238	60.5064	2.95912	0.0793658	0.680736	0.601371	0.0275439	hyper	0	0	0	NC_005100.4_220677262_220677365	0.602237	0.586934	0.625993	0.590318	0.626718	0.753818	0.681502	0.660908	0.688641	0.693568	0.717673	0.593039	0.607102	0.599819	0.651657	0.596792	NC_005100.4	220676502	220678300	exon-NM_001024290.1-3	.	+	BestRefSeq	exon	.	ID=exon-NM_001024290.1-3;Parent=rna-NM_001024290.1;Dbxref=GeneID:499302,Genbank:NM_001024290.1,RGD:1564991;exception=annotated by transcript or proteomic data;gbkey=mRNA;gene=Gal3st3;inference=similar to RNA sequence%2C mRNA (same species):RefSeq:NM_001024290.1;product=galactose-3-O-sulfotransferase 3;transcript_id=NM_001024290.1
NC_005100.4	220932718	220932826	150934	150938	15690	5	109	21.8	15.5424	3.43767	0.0848074	0.720439	0.635632	0.0272826	hyper	0	0	0	NC_005100.4_220932718_220932826	0.666674	0.650833	0.622478	0.602543	0.721488	0.723256	0.686332	0.750681	0.707706	0.758166	0.65667	0.696282	0.822777	0.723041	0.679291	0.69963	NC_005100.4	215322532	222982849	aln43	.	+	RefSeq	match	.	ID=aln43;Target=NC_005100.4 215322533 222982849 +;gap_count=0;num_mismatch=0;pct_coverage=100;pct_identity_gap=100
NC_005100.4	220932718	220932826	150934	150938	15690	5	109	21.8	15.5424	3.43767	0.0848074	0.720439	0.635632	0.0272826	hyper	0	0	0	NC_005100.4_220932718_220932826	0.666674	0.650833	0.622478	0.602543	0.721488	0.723256	0.686332	0.750681	0.707706	0.758166	0.65667	0.696282	0.822777	0.723041	0.679291	0.69963	NC_005100.4	220927308	220933177	rna-XM_008760138.2	.	-	Gnomon	mRNA	.	ID=rna-XM_008760138.2;Parent=gene-Ovol1;Dbxref=GeneID:309164,Genbank:XM_008760138.2,RGD:1306956;Name=XM_008760138.2;gbkey=mRNA;gene=Ovol1;model_evidence=Supporting evidence includes similarity to: 8 ESTs%2C 8 Proteins%2C and 100%25 coverage of the annotated genomic feature by RNAseq alignments%2C including 29 samples with support for all annotated introns;product=ovo like transcriptional represso…
NC_005100.4	220932718	220932826	150934	150938	15690	5	109	21.8	15.5424	3.43767	0.0848074	0.720439	0.635632	0.0272826	hyper	0	0	0	NC_005100.4_220932718_220932826	0.666674	0.650833	0.622478	0.602543	0.721488	0.723256	0.686332	0.750681	0.707706	0.758166	0.65667	0.696282	0.822777	0.723041	0.679291	0.69963	NC_005100.4	220927308	220938487	rna-XM_006230796.3	.	-	Gnomon	mRNA	.	ID=rna-XM_006230796.3;Parent=gene-Ovol1;Dbxref=GeneID:309164,Genbank:XM_006230796.3,RGD:1306956;Name=XM_006230796.3;gbkey=mRNA;gene=Ovol1;model_evidence=Supporting evidence includes similarity to: 8 ESTs%2C 8 Proteins%2C and 100%25 coverage of the annotated genomic feature by RNAseq alignments%2C including 6 samples with support for all annotated introns;product=ovo like transcriptional repressor…
NC_005100.4	220932718	220932826	150934	150938	15690	5	109	21.8	15.5424	3.43767	0.0848074	0.720439	0.635632	0.0272826	hyper	0	0	0	NC_005100.4_220932718_220932826	0.666674	0.650833	0.622478	0.602543	0.721488	0.723256	0.686332	0.750681	0.707706	0.758166	0.65667	0.696282	0.822777	0.723041	0.679291	0.69963	NC_005100.4	220927308	220938814	gene-Ovol1	.	-	BestRefSeq%2CGnomon	gene	.	ID=gene-Ovol1;Dbxref=GeneID:309164,RGD:1306956;Name=Ovol1;description=ovo like transcriptional repressor 1;gbkey=Gene;gene=Ovol1;gene_biotype=protein_coding
NC_005100.4	220932718	220932826	150934	150938	15690	5	109	21.8	15.5424	3.43767	0.0848074	0.720439	0.635632	0.0272826	hyper	0	0	0	NC_005100.4_220932718_220932826	0.666674	0.650833	0.622478	0.602543	0.721488	0.723256	0.686332	0.750681	0.707706	0.758166	0.65667	0.696282	0.822777	0.723041	0.679291	0.69963	NC_005100.4	220927312	220938814	rna-NM_001107572.1	.	-	BestRefSeq	mRNA	.	ID=rna-NM_001107572.1;Parent=gene-Ovol1;Dbxref=GeneID:309164,Genbank:NM_001107572.1,RGD:1306956;Name=NM_001107572.1;gbkey=mRNA;gene=Ovol1;product=ovo like transcriptional repressor 1;transcript_id=NM_001107572.1
NC_005100.4	220932718	220932826	150934	150938	15690	5	109	21.8	15.5424	3.43767	0.0848074	0.720439	0.635632	0.0272826	hyper	0	0	0	NC_005100.4_220932718_220932826	0.666674	0.650833	0.622478	0.602543	0.721488	0.723256	0.686332	0.750681	0.707706	0.758166	0.65667	0.696282	0.822777	0.723041	0.679291	0.69963	NC_005100.4	220931388	220933177	exon-XM_008760138.2-1	.	-	Gnomon	exon	.	ID=exon-XM_008760138.2-1;Parent=rna-XM_008760138.2;Dbxref=GeneID:309164,Genbank:XM_008760138.2,RGD:1306956;gbkey=mRNA;gene=Ovol1;product=ovo like transcriptional repressor 1%2C transcript variant X1;transcript_id=XM_008760138.2
NC_005100.4	221038607	221038607	151483	151483	15733	1	1	1	-2.90364	-2.90364	-0.0750372	0.902103	0.97714	0.0258425	hypo	0	0	0	NC_005100.4_221038607_221038607	0.953554	0.972519	0.997992	0.984495	0.876375	0.857912	0.94825	0.925875	0.939877	0.884241	0.920966	0.889591	0.929232	0.92519	0.871447	0.862203	NC_005100.4	215322532	222982849	aln43	.	+	RefSeq	match	.	ID=aln43;Target=NC_005100.4 215322533 222982849 +;gap_count=0;num_mismatch=0;pct_coverage=100;pct_identity_gap=100
NC_005100.4	221038607	221038607	151483	151483	15733	1	1	1	-2.90364	-2.90364	-0.0750372	0.902103	0.97714	0.0258425	hypo	0	0	0	NC_005100.4_221038607_221038607	0.953554	0.972519	0.997992	0.984495	0.876375	0.857912	0.94825	0.925875	0.939877	0.884241	0.920966	0.889591	0.929232	0.92519	0.871447	0.862203	NC_005100.4	221019090	221041958	rna-XM_006230952.3	.	-	Gnomon	mRNA	.	ID=rna-XM_006230952.3;Parent=gene-Pcnx3;Dbxref=GeneID:309167,Genbank:XM_006230952.3,RGD:1305529;Name=XM_006230952.3;gbkey=mRNA;gene=Pcnx3;model_evidence=Supporting evidence includes similarity to: 2 mRNAs%2C 28 ESTs%2C 2 Proteins%2C and 100%25 coverage of the annotated genomic feature by RNAseq alignments%2C including 37 samples with support for all annotated introns;product=pecanex homolog 3 (Dr…
NC_005100.4	221038607	221038607	151483	151483	15733	1	1	1	-2.90364	-2.90364	-0.0750372	0.902103	0.97714	0.0258425	hypo	0	0	0	NC_005100.4_221038607_221038607	0.953554	0.972519	0.997992	0.984495	0.876375	0.857912	0.94825	0.925875	0.939877	0.884241	0.920966	0.889591	0.929232	0.92519	0.871447	0.862203	NC_005100.4	221019090	221041958	rna-XM_219515.9	.	-	Gnomon	mRNA	.	ID=rna-XM_219515.9;Parent=gene-Pcnx3;Dbxref=GeneID:309167,Genbank:XM_219515.9,RGD:1305529;Name=XM_219515.9;gbkey=mRNA;gene=Pcnx3;model_evidence=Supporting evidence includes similarity to: 2 mRNAs%2C 28 ESTs%2C 7 Proteins%2C and 100%25 coverage of the annotated genomic feature by RNAseq alignments%2C including 75 samples with support for all annotated introns;product=pecanex homolog 3 (Drosophila)…
NC_005100.4	221038607	221038607	151483	151483	15733	1	1	1	-2.90364	-2.90364	-0.0750372	0.902103	0.97714	0.0258425	hypo	0	0	0	NC_005100.4_221038607_221038607	0.953554	0.972519	0.997992	0.984495	0.876375	0.857912	0.94825	0.925875	0.939877	0.884241	0.920966	0.889591	0.929232	0.92519	0.871447	0.862203	NC_005100.4	221019090	221041959	gene-Pcnx3	.	-	Gnomon	gene	.	ID=gene-Pcnx3;Dbxref=GeneID:309167,RGD:1305529;Name=Pcnx3;gbkey=Gene;gene=Pcnx3;gene_biotype=protein_coding
NC_005100.4	221038607	221038607	151483	151483	15733	1	1	1	-2.90364	-2.90364	-0.0750372	0.902103	0.97714	0.0258425	hypo	0	0	0	NC_005100.4_221038607_221038607	0.953554	0.972519	0.997992	0.984495	0.876375	0.857912	0.94825	0.925875	0.939877	0.884241	0.920966	0.889591	0.929232	0.92519	0.871447	0.862203	NC_005100.4	221019090	221041959	rna-XM_006230947.3	.	-	Gnomon	mRNA	.	ID=rna-XM_006230947.3;Parent=gene-Pcnx3;Dbxref=GeneID:309167,Genbank:XM_006230947.3,RGD:1305529;Name=XM_006230947.3;gbkey=mRNA;gene=Pcnx3;model_evidence=Supporting evidence includes similarity to: 2 mRNAs%2C 28 ESTs%2C 2 Proteins%2C and 100%25 coverage of the annotated genomic feature by RNAseq alignments%2C including 59 samples with support for all annotated introns;product=pecanex homolog 3 (Dr…
NC_005100.4	221038607	221038607	151483	151483	15733	1	1	1	-2.90364	-2.90364	-0.0750372	0.902103	0.97714	0.0258425	hypo	0	0	0	NC_005100.4_221038607_221038607	0.953554	0.972519	0.997992	0.984495	0.876375	0.857912	0.94825	0.925875	0.939877	0.884241	0.920966	0.889591	0.929232	0.92519	0.871447	0.862203	NC_005100.4	221019090	221041959	rna-XM_006230948.3	.	-	Gnomon	mRNA	.	ID=rna-XM_006230948.3;Parent=gene-Pcnx3;Dbxref=GeneID:309167,Genbank:XM_006230948.3,RGD:1305529;Name=XM_006230948.3;gbkey=mRNA;gene=Pcnx3;model_evidence=Supporting evidence includes similarity to: 2 mRNAs%2C 29 ESTs%2C 5 Proteins%2C and 100%25 coverage of the annotated genomic feature by RNAseq alignments%2C including 55 samples with support for all annotated introns;product=pecanex homolog 3 (Dr…
NC_005100.4	221038607	221038607	151483	151483	15733	1	1	1	-2.90364	-2.90364	-0.0750372	0.902103	0.97714	0.0258425	hypo	0	0	0	NC_005100.4_221038607_221038607	0.953554	0.972519	0.997992	0.984495	0.876375	0.857912	0.94825	0.925875	0.939877	0.884241	0.920966	0.889591	0.929232	0.92519	0.871447	0.862203	NC_005100.4	221019090	221041959	rna-XM_006230950.3	.	-	Gnomon	mRNA	.	ID=rna-XM_006230950.3;Parent=gene-Pcnx3;Dbxref=GeneID:309167,Genbank:XM_006230950.3,RGD:1305529;Name=XM_006230950.3;gbkey=mRNA;gene=Pcnx3;model_evidence=Supporting evidence includes similarity to: 2 mRNAs%2C 28 ESTs%2C 2 Proteins%2C and 100%25 coverage of the annotated genomic feature by RNAseq alignments%2C including 24 samples with support for all annotated introns;product=pecanex homolog 3 (Dr…
NC_005100.4	221249177	221249265	152240	152243	15791	4	89	22.25	-44.1561	-9.66932	-0.36754	0.513682	0.881222	0.0332947	hypo	0	0	0	NC_005100.4_221249177_221249265	0.87014	0.880091	0.84668	0.927977	0.734198	0.815322	0.449332	0.0558765	0.705567	0.900429	0.910346	0.902821	0.853068	0.939237	0.984639	0.88908	NC_005100.4	215322532	222982849	aln43	.	+	RefSeq	match	.	ID=aln43;Target=NC_005100.4 215322533 222982849 +;gap_count=0;num_mismatch=0;pct_coverage=100;pct_identity_gap=100
NC_005100.4	221249177	221249265	152240	152243	15791	4	89	22.25	-44.1561	-9.66932	-0.36754	0.513682	0.881222	0.0332947	hypo	0	0	0	NC_005100.4_221249177_221249265	0.87014	0.880091	0.84668	0.927977	0.734198	0.815322	0.449332	0.0558765	0.705567	0.900429	0.910346	0.902821	0.853068	0.939237	0.984639	0.88908	NC_005100.4	221248545	221250336	exon-XM_017589250.1-2	.	-	Gnomon	exon	.	ID=exon-XM_017589250.1-2;Parent=rna-XM_017589250.1;Dbxref=GeneID:309174,Genbank:XM_017589250.1,RGD:1305393;gbkey=mRNA;gene=Tigd3;product=tigger transposable element derived 3%2C transcript variant X2;transcript_id=XM_017589250.1
NC_005100.4	221249177	221249265	152240	152243	15791	4	89	22.25	-44.1561	-9.66932	-0.36754	0.513682	0.881222	0.0332947	hypo	0	0	0	NC_005100.4_221249177_221249265	0.87014	0.880091	0.84668	0.927977	0.734198	0.815322	0.449332	0.0558765	0.705567	0.900429	0.910346	0.902821	0.853068	0.939237	0.984639	0.88908	NC_005100.4	221248545	221250339	exon-XM_006230805.3-2	.	-	Gnomon	exon	.	ID=exon-XM_006230805.3-2;Parent=rna-XM_006230805.3;Dbxref=GeneID:309174,Genbank:XM_006230805.3,RGD:1305393;gbkey=mRNA;gene=Tigd3;product=tigger transposable element derived 3%2C transcript variant X1;transcript_id=XM_006230805.3
NC_005100.4	221249177	221249265	152240	152243	15791	4	89	22.25	-44.1561	-9.66932	-0.36754	0.513682	0.881222	0.0332947	hypo	0	0	0	NC_005100.4_221249177_221249265	0.87014	0.880091	0.84668	0.927977	0.734198	0.815322	0.449332	0.0558765	0.705567	0.900429	0.910346	0.902821	0.853068	0.939237	0.984639	0.88908	NC_005100.4	221248545	221250339	exon-XM_017589251.1-2	.	-	Gnomon	exon	.	ID=exon-XM_017589251.1-2;Parent=rna-XM_017589251.1;Dbxref=GeneID:309174,Genbank:XM_017589251.1,RGD:1305393;gbkey=mRNA;gene=Tigd3;product=tigger transposable element derived 3%2C transcript variant X3;transcript_id=XM_017589251.1
NC_005100.4	221249177	221249265	152240	152243	15791	4	89	22.25	-44.1561	-9.66932	-0.36754	0.513682	0.881222	0.0332947	hypo	0	0	0	NC_005100.4_221249177_221249265	0.87014	0.880091	0.84668	0.927977	0.734198	0.815322	0.449332	0.0558765	0.705567	0.900429	0.910346	0.902821	0.853068	0.939237	0.984639	0.88908	NC_005100.4	221248545	221251386	rna-XM_006230805.3	.	-	Gnomon	mRNA	.	ID=rna-XM_006230805.3;Parent=gene-Tigd3;Dbxref=GeneID:309174,Genbank:XM_006230805.3,RGD:1305393;Name=XM_006230805.3;gbkey=mRNA;gene=Tigd3;model_evidence=Supporting evidence includes similarity to: 4 ESTs%2C 4 Proteins%2C and 100%25 coverage of the annotated genomic feature by RNAseq alignments%2C including 63 samples with support for all annotated introns;product=tigger transposable element deriv…
NC_005100.4	221249177	221249265	152240	152243	15791	4	89	22.25	-44.1561	-9.66932	-0.36754	0.513682	0.881222	0.0332947	hypo	0	0	0	NC_005100.4_221249177_221249265	0.87014	0.880091	0.84668	0.927977	0.734198	0.815322	0.449332	0.0558765	0.705567	0.900429	0.910346	0.902821	0.853068	0.939237	0.984639	0.88908	NC_005100.4	221248545	221252284	gene-Tigd3	.	-	BestRefSeq%2CGnomon	gene	.	ID=gene-Tigd3;Dbxref=GeneID:309174,RGD:1305393;Name=Tigd3;description=tigger transposable element derived 3;gbkey=Gene;gene=Tigd3;gene_biotype=protein_coding
NC_005100.4	221249177	221249265	152240	152243	15791	4	89	22.25	-44.1561	-9.66932	-0.36754	0.513682	0.881222	0.0332947	hypo	0	0	0	NC_005100.4_221249177_221249265	0.87014	0.880091	0.84668	0.927977	0.734198	0.815322	0.449332	0.0558765	0.705567	0.900429	0.910346	0.902821	0.853068	0.939237	0.984639	0.88908	NC_005100.4	221248545	221252284	rna-XM_017589250.1	.	-	Gnomon	mRNA	.	ID=rna-XM_017589250.1;Parent=gene-Tigd3;Dbxref=GeneID:309174,Genbank:XM_017589250.1,RGD:1305393;Name=XM_017589250.1;gbkey=mRNA;gene=Tigd3;model_evidence=Supporting evidence includes similarity to: 4 ESTs%2C 4 Proteins%2C and 100%25 coverage of the annotated genomic feature by RNAseq alignments%2C including 5 samples with support for all annotated introns;product=tigger transposable element derive…
NC_005100.4	221249177	221249265	152240	152243	15791	4	89	22.25	-44.1561	-9.66932	-0.36754	0.513682	0.881222	0.0332947	hypo	0	0	0	NC_005100.4_221249177_221249265	0.87014	0.880091	0.84668	0.927977	0.734198	0.815322	0.449332	0.0558765	0.705567	0.900429	0.910346	0.902821	0.853068	0.939237	0.984639	0.88908	NC_005100.4	221248545	221252284	rna-XM_017589251.1	.	-	Gnomon	mRNA	.	ID=rna-XM_017589251.1;Parent=gene-Tigd3;Dbxref=GeneID:309174,Genbank:XM_017589251.1,RGD:1305393;Name=XM_017589251.1;gbkey=mRNA;gene=Tigd3;model_evidence=Supporting evidence includes similarity to: 4 ESTs%2C 4 Proteins%2C and 100%25 coverage of the annotated genomic feature by RNAseq alignments%2C including 8 samples with support for all annotated introns;product=tigger transposable element derive…
NC_005100.4	221249177	221249265	152240	152243	15791	4	89	22.25	-44.1561	-9.66932	-0.36754	0.513682	0.881222	0.0332947	hypo	0	0	0	NC_005100.4_221249177_221249265	0.87014	0.880091	0.84668	0.927977	0.734198	0.815322	0.449332	0.0558765	0.705567	0.900429	0.910346	0.902821	0.853068	0.939237	0.984639	0.88908	NC_005100.4	221248909	221250322	cds-NP_001101043.1	.	-	BestRefSeq	CDS	0	ID=cds-NP_001101043.1;Parent=rna-NM_001107573.1;Dbxref=GeneID:309174,Genbank:NP_001101043.1,RGD:1305393;Name=NP_001101043.1;gbkey=CDS;gene=Tigd3;product=tigger transposable element-derived protein 3;protein_id=NP_001101043.1
NC_005100.4	221249177	221249265	152240	152243	15791	4	89	22.25	-44.1561	-9.66932	-0.36754	0.513682	0.881222	0.0332947	hypo	0	0	0	NC_005100.4_221249177_221249265	0.87014	0.880091	0.84668	0.927977	0.734198	0.815322	0.449332	0.0558765	0.705567	0.900429	0.910346	0.902821	0.853068	0.939237	0.984639	0.88908	NC_005100.4	221248909	221250322	cds-XP_006230867.1	.	-	Gnomon	CDS	0	ID=cds-XP_006230867.1;Parent=rna-XM_006230805.3;Dbxref=GeneID:309174,Genbank:XP_006230867.1,RGD:1305393;Name=XP_006230867.1;gbkey=CDS;gene=Tigd3;product=tigger transposable element-derived protein 3 isoform X1;protein_id=XP_006230867.1
NC_005100.4	221249177	221249265	152240	152243	15791	4	89	22.25	-44.1561	-9.66932	-0.36754	0.513682	0.881222	0.0332947	hypo	0	0	0	NC_005100.4_221249177_221249265	0.87014	0.880091	0.84668	0.927977	0.734198	0.815322	0.449332	0.0558765	0.705567	0.900429	0.910346	0.902821	0.853068	0.939237	0.984639	0.88908	NC_005100.4	221248909	221250322	cds-XP_017444739.1	.	-	Gnomon	CDS	0	ID=cds-XP_017444739.1;Parent=rna-XM_017589250.1;Dbxref=GeneID:309174,Genbank:XP_017444739.1,RGD:1305393;Name=XP_017444739.1;gbkey=CDS;gene=Tigd3;product=tigger transposable element-derived protein 3 isoform X1;protein_id=XP_017444739.1
NC_005100.4	221249177	221249265	152240	152243	15791	4	89	22.25	-44.1561	-9.66932	-0.36754	0.513682	0.881222	0.0332947	hypo	0	0	0	NC_005100.4_221249177_221249265	0.87014	0.880091	0.84668	0.927977	0.734198	0.815322	0.449332	0.0558765	0.705567	0.900429	0.910346	0.902821	0.853068	0.939237	0.984639	0.88908	NC_005100.4	221248909	221250322	cds-XP_017444740.1	.	-	Gnomon	CDS	0	ID=cds-XP_017444740.1;Parent=rna-XM_017589251.1;Dbxref=GeneID:309174,Genbank:XP_017444740.1,RGD:1305393;Name=XP_017444740.1;gbkey=CDS;gene=Tigd3;product=tigger transposable element-derived protein 3 isoform X1;protein_id=XP_017444740.1
NC_005100.4	221249177	221249265	152240	152243	15791	4	89	22.25	-44.1561	-9.66932	-0.36754	0.513682	0.881222	0.0332947	hypo	0	0	0	NC_005100.4_221249177_221249265	0.87014	0.880091	0.84668	0.927977	0.734198	0.815322	0.449332	0.0558765	0.705567	0.900429	0.910346	0.902821	0.853068	0.939237	0.984639	0.88908	NC_005100.4	221248909	221250336	exon-NM_001107573.1-2	.	-	BestRefSeq	exon	.	ID=exon-NM_001107573.1-2;Parent=rna-NM_001107573.1;Dbxref=GeneID:309174,Genbank:NM_001107573.1,RGD:1305393;gbkey=mRNA;gene=Tigd3;product=tigger transposable element derived 3;transcript_id=NM_001107573.1
NC_005100.4	221249177	221249265	152240	152243	15791	4	89	22.25	-44.1561	-9.66932	-0.36754	0.513682	0.881222	0.0332947	hypo	0	0	0	NC_005100.4_221249177_221249265	0.87014	0.880091	0.84668	0.927977	0.734198	0.815322	0.449332	0.0558765	0.705567	0.900429	0.910346	0.902821	0.853068	0.939237	0.984639	0.88908	NC_005100.4	221248909	221251329	rna-NM_001107573.1	.	-	BestRefSeq	mRNA	.	ID=rna-NM_001107573.1;Parent=gene-Tigd3;Dbxref=GeneID:309174,Genbank:NM_001107573.1,RGD:1305393;Name=NM_001107573.1;gbkey=mRNA;gene=Tigd3;product=tigger transposable element derived 3;transcript_id=NM_001107573.1
NC_005100.4	222515985	222515985	155398	155398	16069	1	1	1	2.7382	2.7382	0.0751129	0.909154	0.834041	0.0274314	hyper	0	0	0	NC_005100.4_222515985_222515985	0.846647	0.836467	0.795158	0.85789	0.903774	0.862837	0.947336	0.922668	0.909957	0.937499	0.844262	0.793263	0.943573	0.890935	0.827875	0.89817	NC_005100.4	215322532	222982849	aln43	.	+	RefSeq	match	.	ID=aln43;Target=NC_005100.4 215322533 222982849 +;gap_count=0;num_mismatch=0;pct_coverage=100;pct_identity_gap=100
NC_005100.4	222515985	222515985	155398	155398	16069	1	1	1	2.7382	2.7382	0.0751129	0.909154	0.834041	0.0274314	hyper	0	0	0	NC_005100.4_222515985_222515985	0.846647	0.836467	0.795158	0.85789	0.903774	0.862837	0.947336	0.922668	0.909957	0.937499	0.844262	0.793263	0.943573	0.890935	0.827875	0.89817	NC_005100.4	222513969	222525356	gene-Rcor2	.	+	BestRefSeq%2CGnomon	gene	.	ID=gene-Rcor2;Dbxref=GeneID:305811,RGD:1359467;Name=Rcor2;description=REST corepressor 2;gbkey=Gene;gene=Rcor2;gene_biotype=protein_coding
NC_005100.4	222515985	222515985	155398	155398	16069	1	1	1	2.7382	2.7382	0.0751129	0.909154	0.834041	0.0274314	hyper	0	0	0	NC_005100.4_222515985_222515985	0.846647	0.836467	0.795158	0.85789	0.903774	0.862837	0.947336	0.922668	0.909957	0.937499	0.844262	0.793263	0.943573	0.890935	0.827875	0.89817	NC_005100.4	222513969	222525356	rna-XM_008760113.2	.	+	Gnomon	mRNA	.	ID=rna-XM_008760113.2;Parent=gene-Rcor2;Dbxref=GeneID:305811,Genbank:XM_008760113.2,RGD:1359467;Name=XM_008760113.2;gbkey=mRNA;gene=Rcor2;model_evidence=Supporting evidence includes similarity to: 8 ESTs%2C 18 Proteins%2C and 100%25 coverage of the annotated genomic feature by RNAseq alignments%2C including 2 samples with support for all annotated introns;product=REST corepressor 2%2C transcript …
NC_005100.4	222515985	222515985	155398	155398	16069	1	1	1	2.7382	2.7382	0.0751129	0.909154	0.834041	0.0274314	hyper	0	0	0	NC_005100.4_222515985_222515985	0.846647	0.836467	0.795158	0.85789	0.903774	0.862837	0.947336	0.922668	0.909957	0.937499	0.844262	0.793263	0.943573	0.890935	0.827875	0.89817	NC_005100.4	222514071	222525356	rna-XM_008760115.2	.	+	Gnomon	mRNA	.	ID=rna-XM_008760115.2;Parent=gene-Rcor2;Dbxref=GeneID:305811,Genbank:XM_008760115.2,RGD:1359467;Name=XM_008760115.2;gbkey=mRNA;gene=Rcor2;model_evidence=Supporting evidence includes similarity to: 8 ESTs%2C 18 Proteins%2C and 100%25 coverage of the annotated genomic feature by RNAseq alignments%2C including 5 samples with support for all annotated introns;product=REST corepressor 2%2C transcript …
NC_005100.4	225092318	225092318	156894	156894	16228	1	1	1	-3.09301	-3.09301	-0.0782728	0.202644	0.280916	0.0253063	hypo	0	0	0	NC_005100.4_225092318_225092318	0.323253	0.279955	0.263274	0.257184	0.220544	0.164574	0.194847	0.230609	0.23958	0.243407	0.226755	0.222641	0.19697	0.148592	0.216498	0.320519	NC_005100.4	222992849	227204509	aln44	.	+	RefSeq	match	.	ID=aln44;Target=NC_005100.4 222992850 227204509 +;gap_count=0;num_mismatch=0;pct_coverage=100;pct_identity_gap=100
NC_005100.4	225092318	225092318	156894	156894	16228	1	1	1	-3.09301	-3.09301	-0.0782728	0.202644	0.280916	0.0253063	hypo	0	0	0	NC_005100.4_225092318_225092318	0.323253	0.279955	0.263274	0.257184	0.220544	0.164574	0.194847	0.230609	0.23958	0.243407	0.226755	0.222641	0.19697	0.148592	0.216498	0.320519	NC_005100.4	225091228	225092429	gene-LOC102551607	.	-	Gnomon	gene	.	ID=gene-LOC102551607;Dbxref=GeneID:102551607,RGD:7587874;Name=LOC102551607;gbkey=Gene;gene=LOC102551607;gene_biotype=lncRNA
NC_005100.4	225092318	225092318	156894	156894	16228	1	1	1	-3.09301	-3.09301	-0.0782728	0.202644	0.280916	0.0253063	hypo	0	0	0	NC_005100.4_225092318_225092318	0.323253	0.279955	0.263274	0.257184	0.220544	0.164574	0.194847	0.230609	0.23958	0.243407	0.226755	0.222641	0.19697	0.148592	0.216498	0.320519	NC_005100.4	225091228	225092429	rna-XR_350920.2	.	-	Gnomon	lnc_RNA	.	ID=rna-XR_350920.2;Parent=gene-LOC102551607;Dbxref=GeneID:102551607,Genbank:XR_350920.2,RGD:7587874;Name=XR_350920.2;gbkey=ncRNA;gene=LOC102551607;model_evidence=Supporting evidence includes similarity to: 1 EST%2C and 100%25 coverage of the annotated genomic feature by RNAseq alignments%2C including 14 samples with support for all annotated introns;product=uncharacterized LOC102551607;transcript…
NC_005100.4	225092318	225092318	156894	156894	16228	1	1	1	-3.09301	-3.09301	-0.0782728	0.202644	0.280916	0.0253063	hypo	0	0	0	NC_005100.4_225092318_225092318	0.323253	0.279955	0.263274	0.257184	0.220544	0.164574	0.194847	0.230609	0.23958	0.243407	0.226755	0.222641	0.19697	0.148592	0.216498	0.320519	NC_005100.4	225091611	225096390	gene-Ints5	.	+	BestRefSeq	gene	.	ID=gene-Ints5;Dbxref=GeneID:309200,RGD:1309370;Name=Ints5;description=integrator complex subunit 5;gbkey=Gene;gene=Ints5;gene_biotype=protein_coding;gene_synonym=RGD1309370
NC_005100.4	225092318	225092318	156894	156894	16228	1	1	1	-3.09301	-3.09301	-0.0782728	0.202644	0.280916	0.0253063	hypo	0	0	0	NC_005100.4_225092318_225092318	0.323253	0.279955	0.263274	0.257184	0.220544	0.164574	0.194847	0.230609	0.23958	0.243407	0.226755	0.222641	0.19697	0.148592	0.216498	0.320519	NC_005100.4	225091611	225096390	rna-NM_001107576.1	.	+	BestRefSeq	mRNA	.	ID=rna-NM_001107576.1;Parent=gene-Ints5;Dbxref=GeneID:309200,Genbank:NM_001107576.1,RGD:1309370;Name=NM_001107576.1;gbkey=mRNA;gene=Ints5;product=integrator complex subunit 5;transcript_id=NM_001107576.1
NC_005100.4	225092318	225092318	156894	156894	16228	1	1	1	-3.09301	-3.09301	-0.0782728	0.202644	0.280916	0.0253063	hypo	0	0	0	NC_005100.4_225092318_225092318	0.323253	0.279955	0.263274	0.257184	0.220544	0.164574	0.194847	0.230609	0.23958	0.243407	0.226755	0.222641	0.19697	0.148592	0.216498	0.320519	NC_005100.4	225091838	225092429	exon-XR_350920.2-1	.	-	Gnomon	exon	.	ID=exon-XR_350920.2-1;Parent=rna-XR_350920.2;Dbxref=GeneID:102551607,Genbank:XR_350920.2,RGD:7587874;gbkey=ncRNA;gene=LOC102551607;product=uncharacterized LOC102551607;transcript_id=XR_350920.2
NC_005100.4	229204126	229204126	159803	159803	16558	1	1	1	4.44147	4.44147	0.117264	0.871021	0.753757	0.0264021	hyper	0	0	0	NC_005100.4_229204126_229204126	0.797585	0.810655	0.659812	0.746976	0.900208	0.850643	0.825352	0.907881	0.811371	0.906093	0.90975	0.81612	0.882272	0.763754	0.808462	0.924896	NC_005100.4	227214509	229359728	aln45	.	+	RefSeq	match	.	ID=aln45;Target=NC_005100.4 227214510 229359728 +;gap_count=0;num_mismatch=0;pct_coverage=100;pct_identity_gap=100
NC_005100.4	229204126	229204126	159803	159803	16558	1	1	1	4.44147	4.44147	0.117264	0.871021	0.753757	0.0264021	hyper	0	0	0	NC_005100.4_229204126_229204126	0.797585	0.810655	0.659812	0.746976	0.900208	0.850643	0.825352	0.907881	0.811371	0.906093	0.90975	0.81612	0.882272	0.763754	0.808462	0.924896	NC_005100.4	229202474	229204750	exon-XM_008760280.2-3	.	-	Gnomon	exon	.	ID=exon-XM_008760280.2-3;Parent=rna-XM_008760280.2;Dbxref=GeneID:307452,Genbank:XM_008760280.2,RGD:1305704;Note=The sequence of the model RefSeq transcript was modified relative to this genomic sequence to represent the inferred CDS: inserted 2 bases in 1 codon%3B deleted 1 base in 1 codon;exception=unclassified transcription discrepancy;gbkey=mRNA;gene=RGD1305704;product=similar to c-Mpl binding…
NC_005100.4	229204126	229204126	159803	159803	16558	1	1	1	4.44147	4.44147	0.117264	0.871021	0.753757	0.0264021	hyper	0	0	0	NC_005100.4_229204126_229204126	0.797585	0.810655	0.659812	0.746976	0.900208	0.850643	0.825352	0.907881	0.811371	0.906093	0.90975	0.81612	0.882272	0.763754	0.808462	0.924896	NC_005100.4	229202474	229206884	be877f82-e798-4f2c-a2e9-789bc28df017	.	-	RefSeq	cDNA_match	.	ID=be877f82-e798-4f2c-a2e9-789bc28df017;Target=XM_008760280.2 1 4411 +;for_remapping=2;gap_count=2;num_ident=4409;num_mismatch=0;pct_coverage=99.9547;pct_coverage_hiqual=99.9547;pct_identity_gap=99.932;pct_identity_ungap=100;rank=1;Gap=M653 I2 M1480 D1 M2276
NC_005100.4	229204126	229204126	159803	159803	16558	1	1	1	4.44147	4.44147	0.117264	0.871021	0.753757	0.0264021	hyper	0	0	0	NC_005100.4_229204126_229204126	0.797585	0.810655	0.659812	0.746976	0.900208	0.850643	0.825352	0.907881	0.811371	0.906093	0.90975	0.81612	0.882272	0.763754	0.808462	0.924896	NC_005100.4	229202474	229206884	gene-RGD1305704	.	-	Gnomon	gene	.	ID=gene-RGD1305704;Dbxref=GeneID:307452,RGD:1305704;Name=RGD1305704;gbkey=Gene;gene=RGD1305704;gene_biotype=protein_coding
NC_005100.4	229204126	229204126	159803	159803	16558	1	1	1	4.44147	4.44147	0.117264	0.871021	0.753757	0.0264021	hyper	0	0	0	NC_005100.4_229204126_229204126	0.797585	0.810655	0.659812	0.746976	0.900208	0.850643	0.825352	0.907881	0.811371	0.906093	0.90975	0.81612	0.882272	0.763754	0.808462	0.924896	NC_005100.4	229202474	229206884	rna-XM_008760280.2	.	-	Gnomon	mRNA	.	ID=rna-XM_008760280.2;Parent=gene-RGD1305704;Dbxref=GeneID:307452,Genbank:XM_008760280.2,RGD:1305704;Name=XM_008760280.2;Note=The sequence of the model RefSeq transcript was modified relative to this genomic sequence to represent the inferred CDS: inserted 2 bases in 1 codon%3B deleted 1 base in 1 codon;exception=unclassified transcription discrepancy;gbkey=mRNA;gene=RGD1305704;model_evidence=Sup…
NC_005100.4	229638046	229638046	159880	159880	16573	1	1	1	-3.0523	-3.0523	-0.0775445	0.179069	0.256614	0.0254053	hypo	0	0	0	NC_005100.4_229638046_229638046	0.224076	0.265908	0.294607	0.241865	0.178024	0.172158	0.150385	0.215711	0.118235	0.281391	0.263008	0.231643	0.267113	0.232267	0.208659	0.220977	NC_005100.4	229369728	237071634	aln46	.	+	RefSeq	match	.	ID=aln46;Target=NC_005100.4 229369729 237071634 +;gap_count=0;num_mismatch=0;pct_coverage=100;pct_identity_gap=100
NC_005100.4	229638046	229638046	159880	159880	16573	1	1	1	-3.0523	-3.0523	-0.0775445	0.179069	0.256614	0.0254053	hypo	0	0	0	NC_005100.4_229638046_229638046	0.224076	0.265908	0.294607	0.241865	0.178024	0.172158	0.150385	0.215711	0.118235	0.281391	0.263008	0.231643	0.267113	0.232267	0.208659	0.220977	NC_005100.4	229602498	229639187	rna-NM_001169120.1	.	-	BestRefSeq	mRNA	.	ID=rna-NM_001169120.1;Parent=gene-Zfp91;Dbxref=GeneID:246282,Genbank:NM_001169120.1,RGD:628736;Name=NM_001169120.1;gbkey=mRNA;gene=Zfp91;product=zinc finger protein 91;transcript_id=NM_001169120.1
NC_005100.4	229638046	229638046	159880	159880	16573	1	1	1	-3.0523	-3.0523	-0.0775445	0.179069	0.256614	0.0254053	hypo	0	0	0	NC_005100.4_229638046_229638046	0.224076	0.265908	0.294607	0.241865	0.178024	0.172158	0.150385	0.215711	0.118235	0.281391	0.263008	0.231643	0.267113	0.232267	0.208659	0.220977	NC_005100.4	229602498	229640906	gene-Zfp91	.	-	BestRefSeq%2CGnomon	gene	.	ID=gene-Zfp91;Dbxref=GeneID:246282,RGD:628736;Name=Zfp91;description=zinc finger protein 91;gbkey=Gene;gene=Zfp91;gene_biotype=protein_coding
NC_005100.4	229638046	229638046	159880	159880	16573	1	1	1	-3.0523	-3.0523	-0.0775445	0.179069	0.256614	0.0254053	hypo	0	0	0	NC_005100.4_229638046_229638046	0.224076	0.265908	0.294607	0.241865	0.178024	0.172158	0.150385	0.215711	0.118235	0.281391	0.263008	0.231643	0.267113	0.232267	0.208659	0.220977	NC_005100.4	229602502	229640906	rna-XM_006231127.3	.	-	Gnomon	mRNA	.	ID=rna-XM_006231127.3;Parent=gene-Zfp91;Dbxref=GeneID:246282,Genbank:XM_006231127.3,RGD:628736;Name=XM_006231127.3;gbkey=mRNA;gene=Zfp91;model_evidence=Supporting evidence includes similarity to: 1 mRNA%2C 99 ESTs%2C 2 Proteins%2C and 100%25 coverage of the annotated genomic feature by RNAseq alignments%2C including 6 samples with support for all annotated introns;product=zinc finger protein 91%2…
NC_005100.4	241730632	241730632	163485	163485	16995	1	1	1	-3.16782	-3.16782	-0.0923319	0.847302	0.939634	0.0291468	hypo	0	0	0	NC_005100.4_241730632_241730632	0.924569	0.939177	0.984525	0.910264	0.875582	0.887689	0.833863	0.792074	0.893011	0.735309	0.872864	0.943832	0.8994	0.985271	0.891826	0.859838	NC_005100.4	240551603	244529855	aln50	.	+	RefSeq	match	.	ID=aln50;Target=NC_005100.4 240551604 244529855 +;gap_count=0;num_mismatch=0;pct_coverage=100;pct_identity_gap=100
NC_005100.4	241730632	241730632	163485	163485	16995	1	1	1	-3.16782	-3.16782	-0.0923319	0.847302	0.939634	0.0291468	hypo	0	0	0	NC_005100.4_241730632_241730632	0.924569	0.939177	0.984525	0.910264	0.875582	0.887689	0.833863	0.792074	0.893011	0.735309	0.872864	0.943832	0.8994	0.985271	0.891826	0.859838	NC_005100.4	241594564	241796512	gene-Apba1	.	+	BestRefSeq	gene	.	ID=gene-Apba1;Dbxref=GeneID:83589,RGD:620844;Name=Apba1;description=amyloid beta precursor protein binding family A member 1;gbkey=Gene;gene=Apba1;gene_biotype=protein_coding;gene_synonym=Mint1
NC_005100.4	241730632	241730632	163485	163485	16995	1	1	1	-3.16782	-3.16782	-0.0923319	0.847302	0.939634	0.0291468	hypo	0	0	0	NC_005100.4_241730632_241730632	0.924569	0.939177	0.984525	0.910264	0.875582	0.887689	0.833863	0.792074	0.893011	0.735309	0.872864	0.943832	0.8994	0.985271	0.891826	0.859838	NC_005100.4	241594564	241796512	rna-NM_031779.2	.	+	BestRefSeq	mRNA	.	ID=rna-NM_031779.2;Parent=gene-Apba1;Dbxref=GeneID:83589,Genbank:NM_031779.2,RGD:620844;Name=NM_031779.2;Note=The RefSeq transcript has 2 substitutions%2C 3 non-frameshifting indels compared to this genomic sequence;exception=annotated by transcript or proteomic data;gbkey=mRNA;gene=Apba1;inference=similar to RNA sequence%2C mRNA (same species):RefSeq:NM_031779.2;product=amyloid beta precursor pr…
NC_005100.4	242807149	242807149	164729	164729	17119	1	1	1	-3.02146	-3.02146	-0.0855396	0.273534	0.359073	0.0283107	hypo	0	0	0	NC_005100.4_242807149_242807149	0.442893	0.345931	0.321991	0.325477	0.298781	0.276872	0.256527	0.261954	0.303075	0.325041	0.340654	0.288897	0.312002	0.394575	0.438203	0.281991	NC_005100.4	240551603	244529855	aln50	.	+	RefSeq	match	.	ID=aln50;Target=NC_005100.4 240551604 244529855 +;gap_count=0;num_mismatch=0;pct_coverage=100;pct_identity_gap=100
NC_005100.4	243459443	243459462	165722	165723	17207	2	20	10	6.25758	3.37232	0.0939085	0.58215	0.488242	0.030017	hyper	0	0	0	NC_005100.4_243459443_243459462	0.498374	0.480072	0.507131	0.467389	0.613735	0.561574	0.55829	0.595002	0.529313	0.673691	0.612095	0.653369	0.515786	0.396919	0.609645	0.660852	NC_005100.4	240551603	244529855	aln50	.	+	RefSeq	match	.	ID=aln50;Target=NC_005100.4 240551604 244529855 +;gap_count=0;num_mismatch=0;pct_coverage=100;pct_identity_gap=100
NC_005100.4	245095122	245095212	167183	167184	17342	2	91	45.5	-6.61072	-3.26732	-0.09529	0.423527	0.518817	0.0288285	hypo	0	0	0	NC_005100.4_245095122_245095212	0.496441	0.543494	0.553629	0.481704	0.42746	0.373597	0.456196	0.436853	0.45696	0.504406	0.411893	0.353711	0.452018	0.491769	0.440336	0.423295	NC_005100.4	244539855	253917776	aln51	.	+	RefSeq	match	.	ID=aln51;Target=NC_005100.4 244539856 253917776 +;gap_count=0;num_mismatch=0;pct_coverage=100;pct_identity_gap=100
NC_005100.4	245095122	245095212	167183	167184	17342	2	91	45.5	-6.61072	-3.26732	-0.09529	0.423527	0.518817	0.0288285	hypo	0	0	0	NC_005100.4_245095122_245095212	0.496441	0.543494	0.553629	0.481704	0.42746	0.373597	0.456196	0.436853	0.45696	0.504406	0.411893	0.353711	0.452018	0.491769	0.440336	0.423295	NC_005100.4	245078448	245097663	gene-LOC102557104	.	-	Gnomon	gene	.	ID=gene-LOC102557104;Dbxref=GeneID:102557104,RGD:7599954;Name=LOC102557104;gbkey=Gene;gene=LOC102557104;gene_biotype=lncRNA
NC_005100.4	245095122	245095212	167183	167184	17342	2	91	45.5	-6.61072	-3.26732	-0.09529	0.423527	0.518817	0.0288285	hypo	0	0	0	NC_005100.4_245095122_245095212	0.496441	0.543494	0.553629	0.481704	0.42746	0.373597	0.456196	0.436853	0.45696	0.504406	0.411893	0.353711	0.452018	0.491769	0.440336	0.423295	NC_005100.4	245078448	245097663	rna-XR_590635.2	.	-	Gnomon	lnc_RNA	.	ID=rna-XR_590635.2;Parent=gene-LOC102557104;Dbxref=GeneID:102557104,Genbank:XR_590635.2,RGD:7599954;Name=XR_590635.2;gbkey=ncRNA;gene=LOC102557104;model_evidence=Supporting evidence includes similarity to: 100%25 coverage of the annotated genomic feature by RNAseq alignments;product=uncharacterized LOC102557104%2C transcript variant X1;transcript_id=XR_590635.2
NC_005100.4	251919901	251919953	171868	171869	17819	2	53	26.5	-6.54011	-2.92563	-0.0952152	0.383489	0.478704	0.0291173	hypo	0	0	0	NC_005100.4_251919901_251919953	0.426018	0.487399	0.515584	0.485817	0.358936	0.390717	0.417297	0.367007	0.43601	0.446464	0.497442	0.399976	0.377654	0.359489	0.558838	0.332127	NC_005100.4	244539855	253917776	aln51	.	+	RefSeq	match	.	ID=aln51;Target=NC_005100.4 244539856 253917776 +;gap_count=0;num_mismatch=0;pct_coverage=100;pct_identity_gap=100
NC_005100.4	251919901	251919953	171868	171869	17819	2	53	26.5	-6.54011	-2.92563	-0.0952152	0.383489	0.478704	0.0291173	hypo	0	0	0	NC_005100.4_251919901_251919953	0.426018	0.487399	0.515584	0.485817	0.358936	0.390717	0.417297	0.367007	0.43601	0.446464	0.497442	0.399976	0.377654	0.359489	0.558838	0.332127	NC_005100.4	251828284	252101963	gene-Rnls	.	-	BestRefSeq%2CGnomon	gene	.	ID=gene-Rnls;Dbxref=GeneID:361751,RGD:1309804;Name=Rnls;description=renalase%2C FAD-dependent amine oxidase;gbkey=Gene;gene=Rnls;gene_biotype=protein_coding;gene_synonym=RGD1309804
NC_005100.4	251919901	251919953	171868	171869	17819	2	53	26.5	-6.54011	-2.92563	-0.0952152	0.383489	0.478704	0.0291173	hypo	0	0	0	NC_005100.4_251919901_251919953	0.426018	0.487399	0.515584	0.485817	0.358936	0.390717	0.417297	0.367007	0.43601	0.446464	0.497442	0.399976	0.377654	0.359489	0.558838	0.332127	NC_005100.4	251828284	252101963	rna-XM_006231294.1	.	-	Gnomon	mRNA	.	ID=rna-XM_006231294.1;Parent=gene-Rnls;Dbxref=GeneID:361751,Genbank:XM_006231294.1,RGD:1309804;Name=XM_006231294.1;gbkey=mRNA;gene=Rnls;model_evidence=Supporting evidence includes similarity to: 10 ESTs%2C 9 Proteins%2C and 96%25 coverage of the annotated genomic feature by RNAseq alignments%2C including 11 samples with support for all annotated introns;product=renalase%2C FAD-dependent amine oxi…
NC_005100.4	251919901	251919953	171868	171869	17819	2	53	26.5	-6.54011	-2.92563	-0.0952152	0.383489	0.478704	0.0291173	hypo	0	0	0	NC_005100.4_251919901_251919953	0.426018	0.487399	0.515584	0.485817	0.358936	0.390717	0.417297	0.367007	0.43601	0.446464	0.497442	0.399976	0.377654	0.359489	0.558838	0.332127	NC_005100.4	251828289	252100759	rna-NM_001014167.1	.	-	BestRefSeq	mRNA	.	ID=rna-NM_001014167.1;Parent=gene-Rnls;Dbxref=GeneID:361751,Genbank:NM_001014167.1,RGD:1309804;Name=NM_001014167.1;gbkey=mRNA;gene=Rnls;product=renalase%2C FAD-dependent amine oxidase;transcript_id=NM_001014167.1
NC_005100.4	251919901	251919953	171868	171869	17819	2	53	26.5	-6.54011	-2.92563	-0.0952152	0.383489	0.478704	0.0291173	hypo	0	0	0	NC_005100.4_251919901_251919953	0.426018	0.487399	0.515584	0.485817	0.358936	0.390717	0.417297	0.367007	0.43601	0.446464	0.497442	0.399976	0.377654	0.359489	0.558838	0.332127	NC_005100.4	251832170	252100417	rna-XM_008760345.1	.	-	Gnomon	mRNA	.	ID=rna-XM_008760345.1;Parent=gene-Rnls;Dbxref=GeneID:361751,Genbank:XM_008760345.1,RGD:1309804;Name=XM_008760345.1;gbkey=mRNA;gene=Rnls;model_evidence=Supporting evidence includes similarity to: 2 ESTs%2C 2 Proteins%2C and 100%25 coverage of the annotated genomic feature by RNAseq alignments%2C including 17 samples with support for all annotated introns;product=renalase%2C FAD-dependent amine oxi…
NC_005100.4	251919901	251919953	171868	171869	17819	2	53	26.5	-6.54011	-2.92563	-0.0952152	0.383489	0.478704	0.0291173	hypo	0	0	0	NC_005100.4_251919901_251919953	0.426018	0.487399	0.515584	0.485817	0.358936	0.390717	0.417297	0.367007	0.43601	0.446464	0.497442	0.399976	0.377654	0.359489	0.558838	0.332127	NC_005100.4	251832170	252101963	rna-XM_006231293.1	.	-	Gnomon	mRNA	.	ID=rna-XM_006231293.1;Parent=gene-Rnls;Dbxref=GeneID:361751,Genbank:XM_006231293.1,RGD:1309804;Name=XM_006231293.1;gbkey=mRNA;gene=Rnls;model_evidence=Supporting evidence includes similarity to: 1 mRNA%2C 7 ESTs%2C 9 Proteins%2C and 95%25 coverage of the annotated genomic feature by RNAseq alignments%2C including 21 samples with support for all annotated introns;product=renalase%2C FAD-dependent …
NC_005100.4	252808760	252808760	172066	172066	17849	1	1	1	-3.75798	-3.75798	-0.11027	0.236753	0.347023	0.029343	hypo	0	0	0	NC_005100.4_252808760_252808760	0.341139	0.412219	0.337824	0.296912	0.237978	0.23251	0.218701	0.257824	0.350314	0.215723	0.283395	0.307675	0.32686	0.315152	0.364283	0.26178	NC_005100.4	244539855	253917776	aln51	.	+	RefSeq	match	.	ID=aln51;Target=NC_005100.4 244539856 253917776 +;gap_count=0;num_mismatch=0;pct_coverage=100;pct_identity_gap=100
NC_005100.4	252808760	252808760	172066	172066	17849	1	1	1	-3.75798	-3.75798	-0.11027	0.236753	0.347023	0.029343	hypo	0	0	0	NC_005100.4_252808760_252808760	0.341139	0.412219	0.337824	0.296912	0.237978	0.23251	0.218701	0.257824	0.350314	0.215723	0.283395	0.307675	0.32686	0.315152	0.364283	0.26178	NC_005100.4	252807061	252809430	exon-XM_006231291.3-2	.	-	Gnomon	exon	.	ID=exon-XM_006231291.3-2;Parent=rna-XM_006231291.3;Dbxref=GeneID:309527,Genbank:XM_006231291.3,RGD:1310575;gbkey=mRNA;gene=Ch25h;product=cholesterol 25-hydroxylase%2C transcript variant X1;transcript_id=XM_006231291.3
NC_005100.4	252808760	252808760	172066	172066	17849	1	1	1	-3.75798	-3.75798	-0.11027	0.236753	0.347023	0.029343	hypo	0	0	0	NC_005100.4_252808760_252808760	0.341139	0.412219	0.337824	0.296912	0.237978	0.23251	0.218701	0.257824	0.350314	0.215723	0.283395	0.307675	0.32686	0.315152	0.364283	0.26178	NC_005100.4	252807061	252811409	gene-Ch25h	.	-	BestRefSeq%2CGnomon	gene	.	ID=gene-Ch25h;Dbxref=GeneID:309527,RGD:1310575;Name=Ch25h;description=cholesterol 25-hydroxylase;gbkey=Gene;gene=Ch25h;gene_biotype=protein_coding
NC_005100.4	252808760	252808760	172066	172066	17849	1	1	1	-3.75798	-3.75798	-0.11027	0.236753	0.347023	0.029343	hypo	0	0	0	NC_005100.4_252808760_252808760	0.341139	0.412219	0.337824	0.296912	0.237978	0.23251	0.218701	0.257824	0.350314	0.215723	0.283395	0.307675	0.32686	0.315152	0.364283	0.26178	NC_005100.4	252807061	252811409	rna-XM_006231291.3	.	-	Gnomon	mRNA	.	ID=rna-XM_006231291.3;Parent=gene-Ch25h;Dbxref=GeneID:309527,Genbank:XM_006231291.3,RGD:1310575;Name=XM_006231291.3;gbkey=mRNA;gene=Ch25h;model_evidence=Supporting evidence includes similarity to: 2 mRNAs%2C 7 ESTs%2C 5 Proteins%2C and 100%25 coverage of the annotated genomic feature by RNAseq alignments%2C including 15 samples with support for all annotated introns;product=cholesterol 25-hydroxy…
NC_005100.4	252848969	252848969	172129	172129	17857	1	1	1	-2.77903	-2.77903	-0.0787791	0.125357	0.204136	0.0283477	hypo	0	0	0	NC_005100.4_252848969_252848969	0.161368	0.232409	0.151012	0.271754	0.124759	0.115429	0.109647	0.151591	0.251469	0.225443	0.168495	0.189225	0.146898	0.219223	0.1169	0.179979	NC_005100.4	244539855	253917776	aln51	.	+	RefSeq	match	.	ID=aln51;Target=NC_005100.4 244539856 253917776 +;gap_count=0;num_mismatch=0;pct_coverage=100;pct_identity_gap=100
NC_005100.4	252848969	252848969	172129	172129	17857	1	1	1	-2.77903	-2.77903	-0.0787791	0.125357	0.204136	0.0283477	hypo	0	0	0	NC_005100.4_252848969_252848969	0.161368	0.232409	0.151012	0.271754	0.124759	0.115429	0.109647	0.151591	0.251469	0.225443	0.168495	0.189225	0.146898	0.219223	0.1169	0.179979	NC_005100.4	252816535	252849873	rna-XM_006231275.3	.	-	Gnomon	mRNA	.	ID=rna-XM_006231275.3;Parent=gene-Lipa;Dbxref=GeneID:25055,Genbank:XM_006231275.3,RGD:3008;Name=XM_006231275.3;gbkey=mRNA;gene=Lipa;model_evidence=Supporting evidence includes similarity to: 4 mRNAs%2C 127 ESTs%2C 12 Proteins%2C and 100%25 coverage of the annotated genomic feature by RNAseq alignments%2C including 329 samples with support for all annotated introns;product=lipase A%2C lysosomal ac…
NC_005100.4	252848969	252848969	172129	172129	17857	1	1	1	-2.77903	-2.77903	-0.0787791	0.125357	0.204136	0.0283477	hypo	0	0	0	NC_005100.4_252848969_252848969	0.161368	0.232409	0.151012	0.271754	0.124759	0.115429	0.109647	0.151591	0.251469	0.225443	0.168495	0.189225	0.146898	0.219223	0.1169	0.179979	NC_005100.4	252816535	252959337	rna-XM_008760321.2	.	-	Gnomon	mRNA	.	ID=rna-XM_008760321.2;Parent=gene-Lipa;Dbxref=GeneID:25055,Genbank:XM_008760321.2,RGD:3008;Name=XM_008760321.2;gbkey=mRNA;gene=Lipa;model_evidence=Supporting evidence includes similarity to: 4 mRNAs%2C 93 ESTs%2C 12 Proteins%2C and 100%25 coverage of the annotated genomic feature by RNAseq alignments%2C including 79 samples with support for all annotated introns;product=lipase A%2C lysosomal acid…
NC_005100.4	252848969	252848969	172129	172129	17857	1	1	1	-2.77903	-2.77903	-0.0787791	0.125357	0.204136	0.0283477	hypo	0	0	0	NC_005100.4_252848969_252848969	0.161368	0.232409	0.151012	0.271754	0.124759	0.115429	0.109647	0.151591	0.251469	0.225443	0.168495	0.189225	0.146898	0.219223	0.1169	0.179979	NC_005100.4	252816535	252959348	gene-Lipa	.	-	BestRefSeq%2CGnomon	gene	.	ID=gene-Lipa;Dbxref=GeneID:25055,RGD:3008;Name=Lipa;description=lipase A%2C lysosomal acid type;gbkey=Gene;gene=Lipa;gene_biotype=protein_coding;gene_synonym=Chole,Chole2,LAL,Lip1
NC_005100.4	252848969	252848969	172129	172129	17857	1	1	1	-2.77903	-2.77903	-0.0787791	0.125357	0.204136	0.0283477	hypo	0	0	0	NC_005100.4_252848969_252848969	0.161368	0.232409	0.151012	0.271754	0.124759	0.115429	0.109647	0.151591	0.251469	0.225443	0.168495	0.189225	0.146898	0.219223	0.1169	0.179979	NC_005100.4	252816535	252959348	rna-XM_017588801.1	.	-	Gnomon	mRNA	.	ID=rna-XM_017588801.1;Parent=gene-Lipa;Dbxref=GeneID:25055,Genbank:XM_017588801.1,RGD:3008;Name=XM_017588801.1;gbkey=mRNA;gene=Lipa;model_evidence=Supporting evidence includes similarity to: 4 mRNAs%2C 92 ESTs%2C 12 Proteins%2C and 100%25 coverage of the annotated genomic feature by RNAseq alignments%2C including 47 samples with support for all annotated introns;product=lipase A%2C lysosomal acid…
NC_005100.4	252848969	252848969	172129	172129	17857	1	1	1	-2.77903	-2.77903	-0.0787791	0.125357	0.204136	0.0283477	hypo	0	0	0	NC_005100.4_252848969_252848969	0.161368	0.232409	0.151012	0.271754	0.124759	0.115429	0.109647	0.151591	0.251469	0.225443	0.168495	0.189225	0.146898	0.219223	0.1169	0.179979	NC_005100.4	252816537	252849756	rna-NM_012732.3	.	-	BestRefSeq	mRNA	.	ID=rna-NM_012732.3;Parent=gene-Lipa;Dbxref=GeneID:25055,Genbank:NM_012732.3,RGD:3008;Name=NM_012732.3;gbkey=mRNA;gene=Lipa;product=lipase A%2C lysosomal acid type;transcript_id=NM_012732.3
NC_005100.4	254696341	254696344	172631	172632	17915	2	4	2	6.51647	3.33114	0.10397	0.905699	0.801729	0.0319098	hyper	0	0	0	NC_005100.4_254696341_254696344	0.822146	0.869599	0.686588	0.828583	0.875054	0.946157	0.86436	0.937224	0.931911	0.954704	0.854269	0.882922	0.840076	0.867671	0.861824	0.887607	NC_005100.4	253927776	258385192	aln52	.	+	RefSeq	match	.	ID=aln52;Target=NC_005100.4 253927777 258385192 +;gap_count=0;num_mismatch=0;pct_coverage=100;pct_identity_gap=100
NC_005100.4	255422081	255422081	173364	173364	17992	1	1	1	3.41342	3.41342	0.0923876	0.86178	0.769392	0.027066	hyper	0	0	0	NC_005100.4_255422081_255422081	0.712143	0.813158	0.77656	0.775707	0.8549	0.93834	0.831794	0.822084	0.840535	0.743254	0.8524	0.859998	0.907657	0.784029	0.901765	0.751215	NC_005100.4	253927776	258385192	aln52	.	+	RefSeq	match	.	ID=aln52;Target=NC_005100.4 253927777 258385192 +;gap_count=0;num_mismatch=0;pct_coverage=100;pct_identity_gap=100
NC_005100.4	255422081	255422081	173364	173364	17992	1	1	1	3.41342	3.41342	0.0923876	0.86178	0.769392	0.027066	hyper	0	0	0	NC_005100.4_255422081_255422081	0.712143	0.813158	0.77656	0.775707	0.8549	0.93834	0.831794	0.822084	0.840535	0.743254	0.8524	0.859998	0.907657	0.784029	0.901765	0.751215	NC_005100.4	255416509	255422595	gene-LOC102553702	.	+	Gnomon	gene	.	ID=gene-LOC102553702;Dbxref=GeneID:102553702,RGD:7595572;Name=LOC102553702;gbkey=Gene;gene=LOC102553702;gene_biotype=lncRNA
NC_005100.4	255422081	255422081	173364	173364	17992	1	1	1	3.41342	3.41342	0.0923876	0.86178	0.769392	0.027066	hyper	0	0	0	NC_005100.4_255422081_255422081	0.712143	0.813158	0.77656	0.775707	0.8549	0.93834	0.831794	0.822084	0.840535	0.743254	0.8524	0.859998	0.907657	0.784029	0.901765	0.751215	NC_005100.4	255416509	255422595	rna-XR_351037.3	.	+	Gnomon	lnc_RNA	.	ID=rna-XR_351037.3;Parent=gene-LOC102553702;Dbxref=GeneID:102553702,Genbank:XR_351037.3,RGD:7595572;Name=XR_351037.3;gbkey=ncRNA;gene=LOC102553702;model_evidence=Supporting evidence includes similarity to: 2 ESTs%2C and 100%25 coverage of the annotated genomic feature by RNAseq alignments%2C including 8 samples with support for all annotated introns;product=uncharacterized LOC102553702%2C transcr…
NC_005100.4	255422081	255422081	173364	173364	17992	1	1	1	3.41342	3.41342	0.0923876	0.86178	0.769392	0.027066	hyper	0	0	0	NC_005100.4_255422081_255422081	0.712143	0.813158	0.77656	0.775707	0.8549	0.93834	0.831794	0.822084	0.840535	0.743254	0.8524	0.859998	0.907657	0.784029	0.901765	0.751215	NC_005100.4	255416509	255422595	rna-XR_351038.3	.	+	Gnomon	lnc_RNA	.	ID=rna-XR_351038.3;Parent=gene-LOC102553702;Dbxref=GeneID:102553702,Genbank:XR_351038.3,RGD:7595572;Name=XR_351038.3;gbkey=ncRNA;gene=LOC102553702;model_evidence=Supporting evidence includes similarity to: 2 ESTs%2C and 100%25 coverage of the annotated genomic feature by RNAseq alignments%2C including 8 samples with support for all annotated introns;product=uncharacterized LOC102553702%2C transcr…
NC_005100.4	255422081	255422081	173364	173364	17992	1	1	1	3.41342	3.41342	0.0923876	0.86178	0.769392	0.027066	hyper	0	0	0	NC_005100.4_255422081_255422081	0.712143	0.813158	0.77656	0.775707	0.8549	0.93834	0.831794	0.822084	0.840535	0.743254	0.8524	0.859998	0.907657	0.784029	0.901765	0.751215	NC_005100.4	255416509	255422595	rna-XR_351039.3	.	+	Gnomon	lnc_RNA	.	ID=rna-XR_351039.3;Parent=gene-LOC102553702;Dbxref=GeneID:102553702,Genbank:XR_351039.3,RGD:7595572;Name=XR_351039.3;gbkey=ncRNA;gene=LOC102553702;model_evidence=Supporting evidence includes similarity to: 1 EST%2C and 100%25 coverage of the annotated genomic feature by RNAseq alignments%2C including 7 samples with support for all annotated introns;product=uncharacterized LOC102553702%2C transcri…
NC_005100.4	255422081	255422081	173364	173364	17992	1	1	1	3.41342	3.41342	0.0923876	0.86178	0.769392	0.027066	hyper	0	0	0	NC_005100.4_255422081_255422081	0.712143	0.813158	0.77656	0.775707	0.8549	0.93834	0.831794	0.822084	0.840535	0.743254	0.8524	0.859998	0.907657	0.784029	0.901765	0.751215	NC_005100.4	255416509	255422595	rna-XR_351041.3	.	+	Gnomon	lnc_RNA	.	ID=rna-XR_351041.3;Parent=gene-LOC102553702;Dbxref=GeneID:102553702,Genbank:XR_351041.3,RGD:7595572;Name=XR_351041.3;gbkey=ncRNA;gene=LOC102553702;model_evidence=Supporting evidence includes similarity to: 2 ESTs%2C and 100%25 coverage of the annotated genomic feature by RNAseq alignments%2C including 6 samples with support for all annotated introns;product=uncharacterized LOC102553702%2C transcr…
NC_005100.4	255422081	255422081	173364	173364	17992	1	1	1	3.41342	3.41342	0.0923876	0.86178	0.769392	0.027066	hyper	0	0	0	NC_005100.4_255422081_255422081	0.712143	0.813158	0.77656	0.775707	0.8549	0.93834	0.831794	0.822084	0.840535	0.743254	0.8524	0.859998	0.907657	0.784029	0.901765	0.751215	NC_005100.4	255416509	255422595	rna-XR_590666.2	.	+	Gnomon	lnc_RNA	.	ID=rna-XR_590666.2;Parent=gene-LOC102553702;Dbxref=GeneID:102553702,Genbank:XR_590666.2,RGD:7595572;Name=XR_590666.2;gbkey=ncRNA;gene=LOC102553702;model_evidence=Supporting evidence includes similarity to: 1 EST%2C and 100%25 coverage of the annotated genomic feature by RNAseq alignments%2C including 5 samples with support for all annotated introns;product=uncharacterized LOC102553702%2C transcri…
NC_005100.4	255422081	255422081	173364	173364	17992	1	1	1	3.41342	3.41342	0.0923876	0.86178	0.769392	0.027066	hyper	0	0	0	NC_005100.4_255422081_255422081	0.712143	0.813158	0.77656	0.775707	0.8549	0.93834	0.831794	0.822084	0.840535	0.743254	0.8524	0.859998	0.907657	0.784029	0.901765	0.751215	NC_005100.4	255416509	255422595	rna-XR_590667.2	.	+	Gnomon	lnc_RNA	.	ID=rna-XR_590667.2;Parent=gene-LOC102553702;Dbxref=GeneID:102553702,Genbank:XR_590667.2,RGD:7595572;Name=XR_590667.2;gbkey=ncRNA;gene=LOC102553702;model_evidence=Supporting evidence includes similarity to: 2 ESTs%2C and 100%25 coverage of the annotated genomic feature by RNAseq alignments%2C including 2 samples with support for all annotated introns;product=uncharacterized LOC102553702%2C transcr…
NC_005100.4	255422081	255422081	173364	173364	17992	1	1	1	3.41342	3.41342	0.0923876	0.86178	0.769392	0.027066	hyper	0	0	0	NC_005100.4_255422081_255422081	0.712143	0.813158	0.77656	0.775707	0.8549	0.93834	0.831794	0.822084	0.840535	0.743254	0.8524	0.859998	0.907657	0.784029	0.901765	0.751215	NC_005100.4	255420077	255422251	exon-XR_351037.3-3	.	+	Gnomon	exon	.	ID=exon-XR_351037.3-3;Parent=rna-XR_351037.3;Dbxref=GeneID:102553702,Genbank:XR_351037.3,RGD:7595572;gbkey=ncRNA;gene=LOC102553702;product=uncharacterized LOC102553702%2C transcript variant X1;transcript_id=XR_351037.3
NC_005100.4	255422081	255422081	173364	173364	17992	1	1	1	3.41342	3.41342	0.0923876	0.86178	0.769392	0.027066	hyper	0	0	0	NC_005100.4_255422081_255422081	0.712143	0.813158	0.77656	0.775707	0.8549	0.93834	0.831794	0.822084	0.840535	0.743254	0.8524	0.859998	0.907657	0.784029	0.901765	0.751215	NC_005100.4	255420077	255422251	exon-XR_351038.3-3	.	+	Gnomon	exon	.	ID=exon-XR_351038.3-3;Parent=rna-XR_351038.3;Dbxref=GeneID:102553702,Genbank:XR_351038.3,RGD:7595572;gbkey=ncRNA;gene=LOC102553702;product=uncharacterized LOC102553702%2C transcript variant X2;transcript_id=XR_351038.3
NC_005100.4	255422081	255422081	173364	173364	17992	1	1	1	3.41342	3.41342	0.0923876	0.86178	0.769392	0.027066	hyper	0	0	0	NC_005100.4_255422081_255422081	0.712143	0.813158	0.77656	0.775707	0.8549	0.93834	0.831794	0.822084	0.840535	0.743254	0.8524	0.859998	0.907657	0.784029	0.901765	0.751215	NC_005100.4	255420331	255422251	exon-XR_351039.3-3	.	+	Gnomon	exon	.	ID=exon-XR_351039.3-3;Parent=rna-XR_351039.3;Dbxref=GeneID:102553702,Genbank:XR_351039.3,RGD:7595572;gbkey=ncRNA;gene=LOC102553702;product=uncharacterized LOC102553702%2C transcript variant X6;transcript_id=XR_351039.3
NC_005100.4	255422081	255422081	173364	173364	17992	1	1	1	3.41342	3.41342	0.0923876	0.86178	0.769392	0.027066	hyper	0	0	0	NC_005100.4_255422081_255422081	0.712143	0.813158	0.77656	0.775707	0.8549	0.93834	0.831794	0.822084	0.840535	0.743254	0.8524	0.859998	0.907657	0.784029	0.901765	0.751215	NC_005100.4	255420928	255422251	exon-XR_590666.2-4	.	+	Gnomon	exon	.	ID=exon-XR_590666.2-4;Parent=rna-XR_590666.2;Dbxref=GeneID:102553702,Genbank:XR_590666.2,RGD:7595572;gbkey=ncRNA;gene=LOC102553702;product=uncharacterized LOC102553702%2C transcript variant X4;transcript_id=XR_590666.2
NC_005100.4	255422081	255422081	173364	173364	17992	1	1	1	3.41342	3.41342	0.0923876	0.86178	0.769392	0.027066	hyper	0	0	0	NC_005100.4_255422081_255422081	0.712143	0.813158	0.77656	0.775707	0.8549	0.93834	0.831794	0.822084	0.840535	0.743254	0.8524	0.859998	0.907657	0.784029	0.901765	0.751215	NC_005100.4	255421272	255422251	exon-XR_590667.2-4	.	+	Gnomon	exon	.	ID=exon-XR_590667.2-4;Parent=rna-XR_590667.2;Dbxref=GeneID:102553702,Genbank:XR_590667.2,RGD:7595572;gbkey=ncRNA;gene=LOC102553702;product=uncharacterized LOC102553702%2C transcript variant X5;transcript_id=XR_590667.2
NC_005100.4	255814128	255814128	173877	173877	18044	1	1	1	4.76191	4.76191	0.121695	0.752235	0.630539	0.0255559	hyper	0	0	0	NC_005100.4_255814128_255814128	0.58794	0.656191	0.657255	0.620771	0.731973	0.733271	0.740766	0.802929	0.781649	0.829657	0.864565	0.838317	0.797706	0.700153	0.794381	0.826577	NC_005100.4	253927776	258385192	aln52	.	+	RefSeq	match	.	ID=aln52;Target=NC_005100.4 253927777 258385192 +;gap_count=0;num_mismatch=0;pct_coverage=100;pct_identity_gap=100
NC_005100.4	255814128	255814128	173877	173877	18044	1	1	1	4.76191	4.76191	0.121695	0.752235	0.630539	0.0255559	hyper	0	0	0	NC_005100.4_255814128_255814128	0.58794	0.656191	0.657255	0.620771	0.731973	0.733271	0.740766	0.802929	0.781649	0.829657	0.864565	0.838317	0.797706	0.700153	0.794381	0.826577	NC_005100.4	255660164	255816707	rna-XM_017590345.1	.	-	Gnomon	mRNA	.	ID=rna-XM_017590345.1;Parent=gene-Cpeb3;Dbxref=GeneID:309510,Genbank:XM_017590345.1,RGD:1564670;Name=XM_017590345.1;gbkey=mRNA;gene=Cpeb3;model_evidence=Supporting evidence includes similarity to: 7 mRNAs%2C 56 ESTs%2C 9 Proteins%2C and 100%25 coverage of the annotated genomic feature by RNAseq alignments%2C including 7 samples with support for all annotated introns;product=cytoplasmic polyadenyl…
NC_005100.4	255814128	255814128	173877	173877	18044	1	1	1	4.76191	4.76191	0.121695	0.752235	0.630539	0.0255559	hyper	0	0	0	NC_005100.4_255814128_255814128	0.58794	0.656191	0.657255	0.620771	0.731973	0.733271	0.740766	0.802929	0.781649	0.829657	0.864565	0.838317	0.797706	0.700153	0.794381	0.826577	NC_005100.4	255660164	255816708	rna-XM_008760379.2	.	-	Gnomon	mRNA	.	ID=rna-XM_008760379.2;Parent=gene-Cpeb3;Dbxref=GeneID:309510,Genbank:XM_008760379.2,RGD:1564670;Name=XM_008760379.2;gbkey=mRNA;gene=Cpeb3;model_evidence=Supporting evidence includes similarity to: 7 mRNAs%2C 57 ESTs%2C 3 Proteins%2C and 100%25 coverage of the annotated genomic feature by RNAseq alignments%2C including 9 samples with support for all annotated introns;product=cytoplasmic polyadenyl…
NC_005100.4	255814128	255814128	173877	173877	18044	1	1	1	4.76191	4.76191	0.121695	0.752235	0.630539	0.0255559	hyper	0	0	0	NC_005100.4_255814128_255814128	0.58794	0.656191	0.657255	0.620771	0.731973	0.733271	0.740766	0.802929	0.781649	0.829657	0.864565	0.838317	0.797706	0.700153	0.794381	0.826577	NC_005100.4	255660164	255816708	rna-XM_008760380.2	.	-	Gnomon	mRNA	.	ID=rna-XM_008760380.2;Parent=gene-Cpeb3;Dbxref=GeneID:309510,Genbank:XM_008760380.2,RGD:1564670;Name=XM_008760380.2;gbkey=mRNA;gene=Cpeb3;model_evidence=Supporting evidence includes similarity to: 7 mRNAs%2C 56 ESTs%2C 8 Proteins%2C and 100%25 coverage of the annotated genomic feature by RNAseq alignments%2C including 9 samples with support for all annotated introns;product=cytoplasmic polyadenyl…
NC_005100.4	255814128	255814128	173877	173877	18044	1	1	1	4.76191	4.76191	0.121695	0.752235	0.630539	0.0255559	hyper	0	0	0	NC_005100.4_255814128_255814128	0.58794	0.656191	0.657255	0.620771	0.731973	0.733271	0.740766	0.802929	0.781649	0.829657	0.864565	0.838317	0.797706	0.700153	0.794381	0.826577	NC_005100.4	255660164	255816708	rna-XM_017590344.1	.	-	Gnomon	mRNA	.	ID=rna-XM_017590344.1;Parent=gene-Cpeb3;Dbxref=GeneID:309510,Genbank:XM_017590344.1,RGD:1564670;Name=XM_017590344.1;gbkey=mRNA;gene=Cpeb3;model_evidence=Supporting evidence includes similarity to: 7 mRNAs%2C 57 ESTs%2C 4 Proteins%2C and 100%25 coverage of the annotated genomic feature by RNAseq alignments%2C including 7 samples with support for all annotated introns;product=cytoplasmic polyadenyl…
NC_005100.4	255814128	255814128	173877	173877	18044	1	1	1	4.76191	4.76191	0.121695	0.752235	0.630539	0.0255559	hyper	0	0	0	NC_005100.4_255814128_255814128	0.58794	0.656191	0.657255	0.620771	0.731973	0.733271	0.740766	0.802929	0.781649	0.829657	0.864565	0.838317	0.797706	0.700153	0.794381	0.826577	NC_005100.4	255660164	255842589	rna-XM_017590346.1	.	-	Gnomon	mRNA	.	ID=rna-XM_017590346.1;Parent=gene-Cpeb3;Dbxref=GeneID:309510,Genbank:XM_017590346.1,RGD:1564670;Name=XM_017590346.1;gbkey=mRNA;gene=Cpeb3;model_evidence=Supporting evidence includes similarity to: 7 mRNAs%2C 57 ESTs%2C 4 Proteins%2C and 100%25 coverage of the annotated genomic feature by RNAseq alignments%2C including 6 samples with support for all annotated introns;product=cytoplasmic polyadenyl…
NC_005100.4	255814128	255814128	173877	173877	18044	1	1	1	4.76191	4.76191	0.121695	0.752235	0.630539	0.0255559	hyper	0	0	0	NC_005100.4_255814128_255814128	0.58794	0.656191	0.657255	0.620771	0.731973	0.733271	0.740766	0.802929	0.781649	0.829657	0.864565	0.838317	0.797706	0.700153	0.794381	0.826577	NC_005100.4	255660164	255842589	rna-XM_017590348.1	.	-	Gnomon	mRNA	.	ID=rna-XM_017590348.1;Parent=gene-Cpeb3;Dbxref=GeneID:309510,Genbank:XM_017590348.1,RGD:1564670;Name=XM_017590348.1;gbkey=mRNA;gene=Cpeb3;model_evidence=Supporting evidence includes similarity to: 7 mRNAs%2C 57 ESTs%2C 4 Proteins%2C and 100%25 coverage of the annotated genomic feature by RNAseq alignments%2C including 4 samples with support for all annotated introns;product=cytoplasmic polyadenyl…
NC_005100.4	255814128	255814128	173877	173877	18044	1	1	1	4.76191	4.76191	0.121695	0.752235	0.630539	0.0255559	hyper	0	0	0	NC_005100.4_255814128_255814128	0.58794	0.656191	0.657255	0.620771	0.731973	0.733271	0.740766	0.802929	0.781649	0.829657	0.864565	0.838317	0.797706	0.700153	0.794381	0.826577	NC_005100.4	255660164	255842589	rna-XM_017590349.1	.	-	Gnomon	mRNA	.	ID=rna-XM_017590349.1;Parent=gene-Cpeb3;Dbxref=GeneID:309510,Genbank:XM_017590349.1,RGD:1564670;Name=XM_017590349.1;gbkey=mRNA;gene=Cpeb3;model_evidence=Supporting evidence includes similarity to: 7 mRNAs%2C 57 ESTs%2C 4 Proteins%2C and 100%25 coverage of the annotated genomic feature by RNAseq alignments%2C including 8 samples with support for all annotated introns;product=cytoplasmic polyadenyl…
NC_005100.4	255814128	255814128	173877	173877	18044	1	1	1	4.76191	4.76191	0.121695	0.752235	0.630539	0.0255559	hyper	0	0	0	NC_005100.4_255814128_255814128	0.58794	0.656191	0.657255	0.620771	0.731973	0.733271	0.740766	0.802929	0.781649	0.829657	0.864565	0.838317	0.797706	0.700153	0.794381	0.826577	NC_005100.4	255660164	255842671	gene-Cpeb3	.	-	Gnomon	gene	.	ID=gene-Cpeb3;Dbxref=GeneID:309510,RGD:1564670;Name=Cpeb3;gbkey=Gene;gene=Cpeb3;gene_biotype=protein_coding
NC_005100.4	255814128	255814128	173877	173877	18044	1	1	1	4.76191	4.76191	0.121695	0.752235	0.630539	0.0255559	hyper	0	0	0	NC_005100.4_255814128_255814128	0.58794	0.656191	0.657255	0.620771	0.731973	0.733271	0.740766	0.802929	0.781649	0.829657	0.864565	0.838317	0.797706	0.700153	0.794381	0.826577	NC_005100.4	255660164	255842671	rna-XM_017590350.1	.	-	Gnomon	mRNA	.	ID=rna-XM_017590350.1;Parent=gene-Cpeb3;Dbxref=GeneID:309510,Genbank:XM_017590350.1,RGD:1564670;Name=XM_017590350.1;gbkey=mRNA;gene=Cpeb3;model_evidence=Supporting evidence includes similarity to: 7 mRNAs%2C 57 ESTs%2C 4 Proteins%2C and 100%25 coverage of the annotated genomic feature by RNAseq alignments%2C including 5 samples with support for all annotated introns;product=cytoplasmic polyadenyl…
NC_005100.4	255814128	255814128	173877	173877	18044	1	1	1	4.76191	4.76191	0.121695	0.752235	0.630539	0.0255559	hyper	0	0	0	NC_005100.4_255814128_255814128	0.58794	0.656191	0.657255	0.620771	0.731973	0.733271	0.740766	0.802929	0.781649	0.829657	0.864565	0.838317	0.797706	0.700153	0.794381	0.826577	NC_005100.4	255685119	255816710	rna-XM_017590352.1	.	-	Gnomon	mRNA	.	ID=rna-XM_017590352.1;Parent=gene-Cpeb3;Dbxref=GeneID:309510,Genbank:XM_017590352.1,RGD:1564670;Name=XM_017590352.1;gbkey=mRNA;gene=Cpeb3;model_evidence=Supporting evidence includes similarity to: 3 ESTs%2C 1 Protein%2C and 100%25 coverage of the annotated genomic feature by RNAseq alignments%2C including 3 samples with support for all annotated introns;product=cytoplasmic polyadenylation element…
NC_005100.4	256014095	256014095	174173	174173	18065	1	1	1	-2.81188	-2.81188	-0.0694875	0.181208	0.250695	0.0247121	hypo	0	0	0	NC_005100.4_256014095_256014095	0.241076	0.221054	0.236502	0.304148	0.176133	0.200271	0.153279	0.195147	0.271411	0.180644	0.220012	0.250421	0.247682	0.157298	0.137824	0.222898	NC_005100.4	253927776	258385192	aln52	.	+	RefSeq	match	.	ID=aln52;Target=NC_005100.4 253927777 258385192 +;gap_count=0;num_mismatch=0;pct_coverage=100;pct_identity_gap=100
NC_005100.4	256014095	256014095	174173	174173	18065	1	1	1	-2.81188	-2.81188	-0.0694875	0.181208	0.250695	0.0247121	hypo	0	0	0	NC_005100.4_256014095_256014095	0.241076	0.221054	0.236502	0.304148	0.176133	0.200271	0.153279	0.195147	0.271411	0.180644	0.220012	0.250421	0.247682	0.157298	0.137824	0.222898	NC_005100.4	255914464	256014168	gene-Ide	.	-	BestRefSeq%2CGnomon	gene	.	ID=gene-Ide;Dbxref=GeneID:25700,RGD:2861;Name=Ide;description=insulin degrading enzyme;gbkey=Gene;gene=Ide;gene_biotype=protein_coding;gene_synonym=INSDEGM
NC_005100.4	256014095	256014095	174173	174173	18065	1	1	1	-2.81188	-2.81188	-0.0694875	0.181208	0.250695	0.0247121	hypo	0	0	0	NC_005100.4_256014095_256014095	0.241076	0.221054	0.236502	0.304148	0.176133	0.200271	0.153279	0.195147	0.271411	0.180644	0.220012	0.250421	0.247682	0.157298	0.137824	0.222898	NC_005100.4	255914464	256014168	rna-XM_006231313.3	.	-	Gnomon	mRNA	.	ID=rna-XM_006231313.3;Parent=gene-Ide;Dbxref=GeneID:25700,Genbank:XM_006231313.3,RGD:2861;Name=XM_006231313.3;gbkey=mRNA;gene=Ide;model_evidence=Supporting evidence includes similarity to: 1 mRNA%2C 113 ESTs%2C 3 Proteins%2C and 100%25 coverage of the annotated genomic feature by RNAseq alignments%2C including 56 samples with support for all annotated introns;product=insulin degrading enzyme%2C t…
NC_005100.4	256014095	256014095	174173	174173	18065	1	1	1	-2.81188	-2.81188	-0.0694875	0.181208	0.250695	0.0247121	hypo	0	0	0	NC_005100.4_256014095_256014095	0.241076	0.221054	0.236502	0.304148	0.176133	0.200271	0.153279	0.195147	0.271411	0.180644	0.220012	0.250421	0.247682	0.157298	0.137824	0.222898	NC_005100.4	256013381	256014168	exon-XM_006231313.3-1	.	-	Gnomon	exon	.	ID=exon-XM_006231313.3-1;Parent=rna-XM_006231313.3;Dbxref=GeneID:25700,Genbank:XM_006231313.3,RGD:2861;gbkey=mRNA;gene=Ide;product=insulin degrading enzyme%2C transcript variant X1;transcript_id=XM_006231313.3
NC_005100.4	256497197	256497470	174706	174710	18114	5	274	54.8	14.6969	3.08739	0.0909589	0.465544	0.374585	0.030945	hyper	0	0	0	NC_005100.4_256497197_256497470	0.340762	0.360937	0.382811	0.41383	0.469411	0.449222	0.520219	0.423323	0.495173	0.469699	0.494477	0.437163	0.530931	0.444884	0.376346	0.499807	NC_005100.4	253927776	258385192	aln52	.	+	RefSeq	match	.	ID=aln52;Target=NC_005100.4 253927777 258385192 +;gap_count=0;num_mismatch=0;pct_coverage=100;pct_identity_gap=100
NC_005100.4	256821786	256821897	175453	175454	18195	2	112	56	-6.28619	-3.09761	-0.0978016	0.779555	0.877357	0.0311163	hypo	0	0	0	NC_005100.4_256821786_256821897	0.907699	0.861659	0.86679	0.87328	0.798705	0.7426	0.827986	0.748929	0.912296	0.914587	0.804632	0.855137	0.779477	0.78808	0.85401	0.920957	NC_005100.4	253927776	258385192	aln52	.	+	RefSeq	match	.	ID=aln52;Target=NC_005100.4 253927777 258385192 +;gap_count=0;num_mismatch=0;pct_coverage=100;pct_identity_gap=100
NC_005100.4	256823442	256823442	175464	175464	18196	1	1	1	-2.76156	-2.76156	-0.0859296	0.582193	0.668122	0.0311163	hypo	0	0	0	NC_005100.4_256823442_256823442	0.616024	0.719588	0.680884	0.655994	0.606717	0.509212	0.615527	0.597315	0.643711	0.56661	0.569228	0.575158	0.659879	0.493719	0.680446	0.703771	NC_005100.4	253927776	258385192	aln52	.	+	RefSeq	match	.	ID=aln52;Target=NC_005100.4 253927777 258385192 +;gap_count=0;num_mismatch=0;pct_coverage=100;pct_identity_gap=100
NC_005100.4	256823442	256823442	175464	175464	18196	1	1	1	-2.76156	-2.76156	-0.0859296	0.582193	0.668122	0.0311163	hypo	0	0	0	NC_005100.4_256823442_256823442	0.616024	0.719588	0.680884	0.655994	0.606717	0.509212	0.615527	0.597315	0.643711	0.56661	0.569228	0.575158	0.659879	0.493719	0.680446	0.703771	NC_005100.4	256822098	256878013	rna-XM_006231329.2	.	+	Gnomon	mRNA	.	ID=rna-XM_006231329.2;Parent=gene-Pde6c;Dbxref=GeneID:361752,Genbank:XM_006231329.2,RGD:1309844;Name=XM_006231329.2;gbkey=mRNA;gene=Pde6c;model_evidence=Supporting evidence includes similarity to: 2 ESTs%2C 11 Proteins%2C and 100%25 coverage of the annotated genomic feature by RNAseq alignments%2C including 9 samples with support for all annotated introns;product=phosphodiesterase 6C%2C transcrip…
NC_005100.4	256823442	256823442	175464	175464	18196	1	1	1	-2.76156	-2.76156	-0.0859296	0.582193	0.668122	0.0311163	hypo	0	0	0	NC_005100.4_256823442_256823442	0.616024	0.719588	0.680884	0.655994	0.606717	0.509212	0.615527	0.597315	0.643711	0.56661	0.569228	0.575158	0.659879	0.493719	0.680446	0.703771	NC_005100.4	256822098	256885879	gene-Pde6c	.	+	BestRefSeq%2CGnomon	gene	.	ID=gene-Pde6c;Dbxref=GeneID:361752,RGD:1309844;Name=Pde6c;description=phosphodiesterase 6C;gbkey=Gene;gene=Pde6c;gene_biotype=protein_coding
NC_005100.4	256823442	256823442	175464	175464	18196	1	1	1	-2.76156	-2.76156	-0.0859296	0.582193	0.668122	0.0311163	hypo	0	0	0	NC_005100.4_256823442_256823442	0.616024	0.719588	0.680884	0.655994	0.606717	0.509212	0.615527	0.597315	0.643711	0.56661	0.569228	0.575158	0.659879	0.493719	0.680446	0.703771	NC_005100.4	256822098	256885879	rna-XR_001835438.1	.	+	Gnomon	transcript	.	ID=rna-XR_001835438.1;Parent=gene-Pde6c;Dbxref=GeneID:361752,Genbank:XR_001835438.1,RGD:1309844;Name=XR_001835438.1;gbkey=misc_RNA;gene=Pde6c;model_evidence=Supporting evidence includes similarity to: 1 mRNA%2C 2 ESTs%2C 1 Protein%2C and 100%25 coverage of the annotated genomic feature by RNAseq alignments%2C including 5 samples with support for all annotated introns;product=phosphodiesterase 6C%…
NC_005100.4	256823442	256823442	175464	175464	18196	1	1	1	-2.76156	-2.76156	-0.0859296	0.582193	0.668122	0.0311163	hypo	0	0	0	NC_005100.4_256823442_256823442	0.616024	0.719588	0.680884	0.655994	0.606717	0.509212	0.615527	0.597315	0.643711	0.56661	0.569228	0.575158	0.659879	0.493719	0.680446	0.703771	NC_005100.4	256822333	256877810	rna-NM_001108522.1	.	+	BestRefSeq	mRNA	.	ID=rna-NM_001108522.1;Parent=gene-Pde6c;Dbxref=GeneID:361752,Genbank:NM_001108522.1,RGD:1309844;Name=NM_001108522.1;gbkey=mRNA;gene=Pde6c;product=phosphodiesterase 6C;transcript_id=NM_001108522.1
NC_005100.4	257403078	257403217	176229	176231	18272	3	140	46.6667	-11.1617	-3.14543	-0.101108	0.740674	0.841782	0.0272094	hypo	0	0	0	NC_005100.4_257403078_257403217	0.868653	0.845632	0.830357	0.822486	0.76273	0.733203	0.733147	0.733614	0.774781	0.766817	0.837246	0.857619	0.851203	0.829927	0.751213	0.754047	NC_005100.4	253927776	258385192	aln52	.	+	RefSeq	match	.	ID=aln52;Target=NC_005100.4 253927777 258385192 +;gap_count=0;num_mismatch=0;pct_coverage=100;pct_identity_gap=100
NC_005100.4	257403078	257403217	176229	176231	18272	3	140	46.6667	-11.1617	-3.14543	-0.101108	0.740674	0.841782	0.0272094	hypo	0	0	0	NC_005100.4_257403078_257403217	0.868653	0.845632	0.830357	0.822486	0.76273	0.733203	0.733147	0.733614	0.774781	0.766817	0.837246	0.857619	0.851203	0.829927	0.751213	0.754047	NC_005100.4	257156022	257465440	gene-Plce1	.	+	BestRefSeq%2CGnomon	gene	.	ID=gene-Plce1;Dbxref=GeneID:114633,RGD:69424;Name=Plce1;description=phospholipase C%2C epsilon 1;gbkey=Gene;gene=Plce1;gene_biotype=protein_coding;gene_synonym=Plce
NC_005100.4	257403078	257403217	176229	176231	18272	3	140	46.6667	-11.1617	-3.14543	-0.101108	0.740674	0.841782	0.0272094	hypo	0	0	0	NC_005100.4_257403078_257403217	0.868653	0.845632	0.830357	0.822486	0.76273	0.733203	0.733147	0.733614	0.774781	0.766817	0.837246	0.857619	0.851203	0.829927	0.751213	0.754047	NC_005100.4	257156022	257465440	rna-XM_017588657.1	.	+	Gnomon	mRNA	.	ID=rna-XM_017588657.1;Parent=gene-Plce1;Dbxref=GeneID:114633,Genbank:XM_017588657.1,RGD:69424;Name=XM_017588657.1;gbkey=mRNA;gene=Plce1;model_evidence=Supporting evidence includes similarity to: 17 ESTs%2C 1 Protein%2C and 100%25 coverage of the annotated genomic feature by RNAseq alignments%2C including 2 samples with support for all annotated introns;product=phospholipase C%2C epsilon 1%2C tran…
NC_005100.4	257403078	257403217	176229	176231	18272	3	140	46.6667	-11.1617	-3.14543	-0.101108	0.740674	0.841782	0.0272094	hypo	0	0	0	NC_005100.4_257403078_257403217	0.868653	0.845632	0.830357	0.822486	0.76273	0.733203	0.733147	0.733614	0.774781	0.766817	0.837246	0.857619	0.851203	0.829927	0.751213	0.754047	NC_005100.4	257157138	257465440	rna-XM_017588656.1	.	+	Gnomon	mRNA	.	ID=rna-XM_017588656.1;Parent=gene-Plce1;Dbxref=GeneID:114633,Genbank:XM_017588656.1,RGD:69424;Name=XM_017588656.1;gbkey=mRNA;gene=Plce1;model_evidence=Supporting evidence includes similarity to: 17 ESTs%2C 1 Protein%2C and 100%25 coverage of the annotated genomic feature by RNAseq alignments%2C including 5 samples with support for all annotated introns;product=phospholipase C%2C epsilon 1%2C tran…
NC_005100.4	257403078	257403217	176229	176231	18272	3	140	46.6667	-11.1617	-3.14543	-0.101108	0.740674	0.841782	0.0272094	hypo	0	0	0	NC_005100.4_257403078_257403217	0.868653	0.845632	0.830357	0.822486	0.76273	0.733203	0.733147	0.733614	0.774781	0.766817	0.837246	0.857619	0.851203	0.829927	0.751213	0.754047	NC_005100.4	257157138	257465440	rna-XM_017588659.1	.	+	Gnomon	mRNA	.	ID=rna-XM_017588659.1;Parent=gene-Plce1;Dbxref=GeneID:114633,Genbank:XM_017588659.1,RGD:69424;Name=XM_017588659.1;gbkey=mRNA;gene=Plce1;model_evidence=Supporting evidence includes similarity to: 17 ESTs%2C and 100%25 coverage of the annotated genomic feature by RNAseq alignments%2C including 5 samples with support for all annotated introns;product=phospholipase C%2C epsilon 1%2C transcript varian…
NC_005100.4	257403078	257403217	176229	176231	18272	3	140	46.6667	-11.1617	-3.14543	-0.101108	0.740674	0.841782	0.0272094	hypo	0	0	0	NC_005100.4_257403078_257403217	0.868653	0.845632	0.830357	0.822486	0.76273	0.733203	0.733147	0.733614	0.774781	0.766817	0.837246	0.857619	0.851203	0.829927	0.751213	0.754047	NC_005100.4	257157263	257464188	rna-NM_053758.2	.	+	BestRefSeq	mRNA	.	ID=rna-NM_053758.2;Parent=gene-Plce1;Dbxref=GeneID:114633,Genbank:NM_053758.2,RGD:69424;Name=NM_053758.2;Note=The RefSeq transcript has 6 substitutions compared to this genomic sequence;exception=annotated by transcript or proteomic data;gbkey=mRNA;gene=Plce1;inference=similar to RNA sequence%2C mRNA (same species):RefSeq:NM_053758.2;product=phospholipase C%2C epsilon 1;transcript_id=NM_053758.2
NC_005100.4	257403078	257403217	176229	176231	18272	3	140	46.6667	-11.1617	-3.14543	-0.101108	0.740674	0.841782	0.0272094	hypo	0	0	0	NC_005100.4_257403078_257403217	0.868653	0.845632	0.830357	0.822486	0.76273	0.733203	0.733147	0.733614	0.774781	0.766817	0.837246	0.857619	0.851203	0.829927	0.751213	0.754047	NC_005100.4	257182153	257465440	rna-XM_017588658.1	.	+	Gnomon	mRNA	.	ID=rna-XM_017588658.1;Parent=gene-Plce1;Dbxref=GeneID:114633,Genbank:XM_017588658.1,RGD:69424;Name=XM_017588658.1;gbkey=mRNA;gene=Plce1;model_evidence=Supporting evidence includes similarity to: 17 ESTs%2C 1 Protein%2C and 100%25 coverage of the annotated genomic feature by RNAseq alignments;product=phospholipase C%2C epsilon 1%2C transcript variant X3;transcript_id=XM_017588658.1
NC_005100.4	257403078	257403217	176229	176231	18272	3	140	46.6667	-11.1617	-3.14543	-0.101108	0.740674	0.841782	0.0272094	hypo	0	0	0	NC_005100.4_257403078_257403217	0.868653	0.845632	0.830357	0.822486	0.76273	0.733203	0.733147	0.733614	0.774781	0.766817	0.837246	0.857619	0.851203	0.829927	0.751213	0.754047	NC_005100.4	257253903	257465440	rna-XM_017588660.1	.	+	Gnomon	mRNA	.	ID=rna-XM_017588660.1;Parent=gene-Plce1;Dbxref=GeneID:114633,Genbank:XM_017588660.1,RGD:69424;Name=XM_017588660.1;gbkey=mRNA;gene=Plce1;model_evidence=Supporting evidence includes similarity to: 17 ESTs%2C and 100%25 coverage of the annotated genomic feature by RNAseq alignments%2C including 3 samples with support for all annotated introns;product=phospholipase C%2C epsilon 1%2C transcript varian…
NC_005100.4	261470607	261470665	178547	178552	18513	6	59	9.83333	21.1068	4.05021	0.102186	0.779031	0.676845	0.029114	hyper	0	0	0	NC_005100.4_261470607_261470665	0.673643	0.690904	0.671793	0.671042	0.864813	0.712448	0.801544	0.737321	0.654303	0.668722	0.774221	0.750971	0.815912	0.717368	0.723024	0.791532	NC_005100.4	258641264	271446132	aln55	.	+	RefSeq	match	.	ID=aln55;Target=NC_005100.4 258641265 271446132 +;gap_count=0;num_mismatch=0;pct_coverage=100;pct_identity_gap=100
NC_005100.4	261712019	261712019	179324	179324	18581	1	1	1	5.09129	5.09129	0.161086	0.825151	0.664065	0.0316395	hyper	0	0	0	NC_005100.4_261712019_261712019	0.678913	0.654508	0.609712	0.713127	0.733751	0.983735	0.785167	0.797951	0.660483	0.751975	0.669069	0.605449	0.635614	0.875738	0.950531	0.699829	NC_005100.4	258641264	271446132	aln55	.	+	RefSeq	match	.	ID=aln55;Target=NC_005100.4 258641265 271446132 +;gap_count=0;num_mismatch=0;pct_coverage=100;pct_identity_gap=100
NC_005100.4	262030080	262030080	179850	179850	18636	1	1	1	2.71444	2.71444	0.0784526	0.275778	0.197326	0.028902	hyper	0	0	0	NC_005100.4_262030080_262030080	0.191338	0.179891	0.202023	0.21605	0.28639	0.22414	0.299008	0.293575	0.230281	0.226988	0.216974	0.188649	0.264996	0.279475	0.220685	0.257431	NC_005100.4	258641264	271446132	aln55	.	+	RefSeq	match	.	ID=aln55;Target=NC_005100.4 258641265 271446132 +;gap_count=0;num_mismatch=0;pct_coverage=100;pct_identity_gap=100
NC_005100.4	262030080	262030080	179850	179850	18636	1	1	1	2.71444	2.71444	0.0784526	0.275778	0.197326	0.028902	hyper	0	0	0	NC_005100.4_262030080_262030080	0.191338	0.179891	0.202023	0.21605	0.28639	0.22414	0.299008	0.293575	0.230281	0.226988	0.216974	0.188649	0.264996	0.279475	0.220685	0.257431	NC_005100.4	262015313	262048527	gene-LOC108349471	.	+	Gnomon	gene	.	ID=gene-LOC108349471;Dbxref=GeneID:108349471;Name=LOC108349471;gbkey=Gene;gene=LOC108349471;gene_biotype=lncRNA
NC_005100.4	262030080	262030080	179850	179850	18636	1	1	1	2.71444	2.71444	0.0784526	0.275778	0.197326	0.028902	hyper	0	0	0	NC_005100.4_262030080_262030080	0.191338	0.179891	0.202023	0.21605	0.28639	0.22414	0.299008	0.293575	0.230281	0.226988	0.216974	0.188649	0.264996	0.279475	0.220685	0.257431	NC_005100.4	262015313	262048527	rna-XR_001836359.1	.	+	Gnomon	lnc_RNA	.	ID=rna-XR_001836359.1;Parent=gene-LOC108349471;Dbxref=GeneID:108349471,Genbank:XR_001836359.1;Name=XR_001836359.1;gbkey=ncRNA;gene=LOC108349471;model_evidence=Supporting evidence includes similarity to: 100%25 coverage of the annotated genomic feature by RNAseq alignments;product=uncharacterized LOC108349471%2C transcript variant X2;transcript_id=XR_001836359.1
NC_005100.4	262030080	262030080	179850	179850	18636	1	1	1	2.71444	2.71444	0.0784526	0.275778	0.197326	0.028902	hyper	0	0	0	NC_005100.4_262030080_262030080	0.191338	0.179891	0.202023	0.21605	0.28639	0.22414	0.299008	0.293575	0.230281	0.226988	0.216974	0.188649	0.264996	0.279475	0.220685	0.257431	NC_005100.4	262020902	263138299	gene-Hpse2	.	-	BestRefSeq%2CGnomon	gene	.	ID=gene-Hpse2;Dbxref=GeneID:368128,RGD:1307959;Name=Hpse2;description=heparanase 2;gbkey=Gene;gene=Hpse2;gene_biotype=protein_coding
NC_005100.4	262030080	262030080	179850	179850	18636	1	1	1	2.71444	2.71444	0.0784526	0.275778	0.197326	0.028902	hyper	0	0	0	NC_005100.4_262030080_262030080	0.191338	0.179891	0.202023	0.21605	0.28639	0.22414	0.299008	0.293575	0.230281	0.226988	0.216974	0.188649	0.264996	0.279475	0.220685	0.257431	NC_005100.4	262020902	263138299	rna-XM_008760445.2	.	-	Gnomon	mRNA	.	ID=rna-XM_008760445.2;Parent=gene-Hpse2;Dbxref=GeneID:368128,Genbank:XM_008760445.2,RGD:1307959;Name=XM_008760445.2;gbkey=mRNA;gene=Hpse2;model_evidence=Supporting evidence includes similarity to: 4 ESTs%2C 9 Proteins%2C and 99%25 coverage of the annotated genomic feature by RNAseq alignments;product=heparanase 2 (inactive)%2C transcript variant X1;transcript_id=XM_008760445.2
NC_005100.4	262030080	262030080	179850	179850	18636	1	1	1	2.71444	2.71444	0.0784526	0.275778	0.197326	0.028902	hyper	0	0	0	NC_005100.4_262030080_262030080	0.191338	0.179891	0.202023	0.21605	0.28639	0.22414	0.299008	0.293575	0.230281	0.226988	0.216974	0.188649	0.264996	0.279475	0.220685	0.257431	NC_005100.4	262023396	263134871	rna-NM_001135762.1	.	-	BestRefSeq	mRNA	.	ID=rna-NM_001135762.1;Parent=gene-Hpse2;Dbxref=GeneID:368128,Genbank:NM_001135762.1,RGD:1307959;Name=NM_001135762.1;gbkey=mRNA;gene=Hpse2;product=heparanase 2 (inactive);transcript_id=NM_001135762.1
NC_005100.4	263130080	263130080	179953	179953	18651	1	1	1	-4.14695	-4.14695	-0.103466	0.620256	0.723722	0.0249499	hypo	0	0	0	NC_005100.4_263130080_263130080	0.697388	0.721562	0.729933	0.746004	0.63591	0.597493	0.561411	0.686209	0.554899	0.79529	0.737492	0.770882	0.734751	0.836027	0.698886	0.653612	NC_005100.4	258641264	271446132	aln55	.	+	RefSeq	match	.	ID=aln55;Target=NC_005100.4 258641265 271446132 +;gap_count=0;num_mismatch=0;pct_coverage=100;pct_identity_gap=100
NC_005100.4	263130080	263130080	179953	179953	18651	1	1	1	-4.14695	-4.14695	-0.103466	0.620256	0.723722	0.0249499	hypo	0	0	0	NC_005100.4_263130080_263130080	0.697388	0.721562	0.729933	0.746004	0.63591	0.597493	0.561411	0.686209	0.554899	0.79529	0.737492	0.770882	0.734751	0.836027	0.698886	0.653612	NC_005100.4	262020902	263138299	gene-Hpse2	.	-	BestRefSeq%2CGnomon	gene	.	ID=gene-Hpse2;Dbxref=GeneID:368128,RGD:1307959;Name=Hpse2;description=heparanase 2;gbkey=Gene;gene=Hpse2;gene_biotype=protein_coding
NC_005100.4	263130080	263130080	179953	179953	18651	1	1	1	-4.14695	-4.14695	-0.103466	0.620256	0.723722	0.0249499	hypo	0	0	0	NC_005100.4_263130080_263130080	0.697388	0.721562	0.729933	0.746004	0.63591	0.597493	0.561411	0.686209	0.554899	0.79529	0.737492	0.770882	0.734751	0.836027	0.698886	0.653612	NC_005100.4	262020902	263138299	rna-XM_008760445.2	.	-	Gnomon	mRNA	.	ID=rna-XM_008760445.2;Parent=gene-Hpse2;Dbxref=GeneID:368128,Genbank:XM_008760445.2,RGD:1307959;Name=XM_008760445.2;gbkey=mRNA;gene=Hpse2;model_evidence=Supporting evidence includes similarity to: 4 ESTs%2C 9 Proteins%2C and 99%25 coverage of the annotated genomic feature by RNAseq alignments;product=heparanase 2 (inactive)%2C transcript variant X1;transcript_id=XM_008760445.2
NC_005100.4	263130080	263130080	179953	179953	18651	1	1	1	-4.14695	-4.14695	-0.103466	0.620256	0.723722	0.0249499	hypo	0	0	0	NC_005100.4_263130080_263130080	0.697388	0.721562	0.729933	0.746004	0.63591	0.597493	0.561411	0.686209	0.554899	0.79529	0.737492	0.770882	0.734751	0.836027	0.698886	0.653612	NC_005100.4	262023396	263134871	rna-NM_001135762.1	.	-	BestRefSeq	mRNA	.	ID=rna-NM_001135762.1;Parent=gene-Hpse2;Dbxref=GeneID:368128,Genbank:NM_001135762.1,RGD:1307959;Name=NM_001135762.1;gbkey=mRNA;gene=Hpse2;product=heparanase 2 (inactive);transcript_id=NM_001135762.1
NC_005100.4	264166482	264166482	181919	181919	18840	1	1	1	-3.02529	-3.02529	-0.0767052	0.786456	0.863161	0.0253547	hypo	0	0	0	NC_005100.4_264166482_264166482	0.867677	0.861603	0.880933	0.84243	0.739353	0.754083	0.829075	0.823311	0.833705	0.790909	0.792149	0.773486	0.834622	0.768006	0.767769	0.815148	NC_005100.4	258641264	271446132	aln55	.	+	RefSeq	match	.	ID=aln55;Target=NC_005100.4 258641265 271446132 +;gap_count=0;num_mismatch=0;pct_coverage=100;pct_identity_gap=100
NC_005100.4	264166482	264166482	181919	181919	18840	1	1	1	-3.02529	-3.02529	-0.0767052	0.786456	0.863161	0.0253547	hypo	0	0	0	NC_005100.4_264166482_264166482	0.867677	0.861603	0.880933	0.84243	0.739353	0.754083	0.829075	0.823311	0.833705	0.790909	0.792149	0.773486	0.834622	0.768006	0.767769	0.815148	NC_005100.4	264159965	264173061	gene-Scd	.	-	BestRefSeq%2CGnomon	gene	.	ID=gene-Scd;Dbxref=GeneID:246074,RGD:621176;Name=Scd;description=stearoyl-CoA desaturase;gbkey=Gene;gene=Scd;gene_biotype=protein_coding;gene_synonym=Scd1
NC_005100.4	264166482	264166482	181919	181919	18840	1	1	1	-3.02529	-3.02529	-0.0767052	0.786456	0.863161	0.0253547	hypo	0	0	0	NC_005100.4_264166482_264166482	0.867677	0.861603	0.880933	0.84243	0.739353	0.754083	0.829075	0.823311	0.833705	0.790909	0.792149	0.773486	0.834622	0.768006	0.767769	0.815148	NC_005100.4	264159965	264173061	rna-XM_006231433.2	.	-	Gnomon	mRNA	.	ID=rna-XM_006231433.2;Parent=gene-Scd;Dbxref=GeneID:246074,Genbank:XM_006231433.2,RGD:621176;Name=XM_006231433.2;gbkey=mRNA;gene=Scd;model_evidence=Supporting evidence includes similarity to: 4 mRNAs%2C 532 ESTs%2C 14 Proteins%2C and 100%25 coverage of the annotated genomic feature by RNAseq alignments%2C including 65 samples with support for all annotated introns;product=stearoyl-CoA desaturase%…
NC_005100.4	264166482	264166482	181919	181919	18840	1	1	1	-3.02529	-3.02529	-0.0767052	0.786456	0.863161	0.0253547	hypo	0	0	0	NC_005100.4_264166482_264166482	0.867677	0.861603	0.880933	0.84243	0.739353	0.754083	0.829075	0.823311	0.833705	0.790909	0.792149	0.773486	0.834622	0.768006	0.767769	0.815148	NC_005100.4	264160128	264172729	rna-NM_139192.2	.	-	BestRefSeq	mRNA	.	ID=rna-NM_139192.2;Parent=gene-Scd;Dbxref=GeneID:246074,Genbank:NM_139192.2,RGD:621176;Name=NM_139192.2;gbkey=mRNA;gene=Scd;product=stearoyl-CoA desaturase;transcript_id=NM_139192.2
[truncated: 6,708 more rows]

## Sheet: Pathway enrichment 1.5 M DMRs
#term ID	term description	observed gene count	background gene count	strength	false discovery rate	matching proteins in your network (IDs)	matching proteins in your network (labels)
[truncated: 26 more rows]

[truncated: 4 more sheets: DMRs>25% 1.5M, DMRs at 7M 27.6Gy (p<0.05), Pathway enrichment 7 M DMRs, DMRs>25% 7M]
